# Supplementary material for: Screening of Plant UDP-Glycosyltransferases for Betanin Production in Yeast
Source: Appl Biochem Biotechnol. 2025 Jan 2;197(4):2356–82. doi: 10.1007/s12010-024-05100-4 (PMC11985647; doi:10.1007/s12010-024-05100-4)
Supplement: Supplementary file 2 — Supplementary file2 (XLSX 66.7 KB) [file 12010_2024_5100_MOESM2_ESM.xlsx]

## Sheet: Genes
Supplementary information 2 - Genes
Gene name	Accession number (NCBI)	Amino acid sequence	Nucelotide sequence (codon-optimized for S. cerevisiae)	Nucelotide sequence (codon-optimized for Y. lipolytica)	Source
DbB5GT	CAB56231.1	MGTHSTAPDLHVVFFPFLAHGHMIPSLDIAKLFAARGVKTTIITTPLNASMFTKAIEKTRKNTETQMEIEVFSFPSEEAGLPLGCENLEQAMAIGANNEFFNAANLLKEQLENFLVKTRPNCLVADMFFTWAADSTAKFNIPTLVFHGFSFFAQCAKEVMWRYKPYKAVSSDTEVFSLPFLPHEVKMTRLQVPESMRKGEETHFTKRTERIRELERKSYGVIVNSFYELEPDYADFLRKELGRRAWHIGPVSLCNRSIEDKAQRGRQTSIDEDECLKWLNSKKPDSVIYICFGSTGHLIAPQLHEIATALEASGQDFIWAVRGDHGQGNSEEWLPPGYEHRLQGKGLIIRGWAPQVLILEHEATGGFLTHCGWNSALEGISAGVPMVTWPTFAEQFHNE…	atgggtactcattctactgctccagacttgcatgttgttttttttccatttttggcccacggtcatatgatcccatctttggatattgctaagttgtttgctgctagaggtgttaagactaccattattactactccattgaacgcctctatgttcaccaaagctattgaaaagactaggaagaacactgaaacccagatggaaatcgaagttttctcattcccatctgaagaagctggtttgccattgggttgtgaaaatttggaacaagctatggctattggtgccaacaatgaatttttcaacgctgccaacttgctgaaagaacagttggaaaatttcttggtcaagaccagaccaaattgcttggttgctgatatgttttttacttgggctgct…	atgggcacccactctactgctcccgacctgcacgtggtgttcttccctttcctggctcacggccacatgatcccttctctggacattgccaagctgttcgccgctcgaggcgtcaagaccaccatcatcaccactcctctgaacgcctctatgttcaccaaggccatcgaaaagacccgaaagaacaccgagactcagatggaaatcgaggtgttctcgttcccctcggaggaagccggactgcccctgggctgcgagaacctcgagcaggccatggctatcggcgccaacaacgagttcttcaacgccgccaacctgctgaaggaacagctcgagaacttcctggtcaagacccgacctaactgcctggtggccgacatgttcttcacctgggccgct…	[2]
MjcDOPA5GT	AZC85901.1	MTAIKMNTNGEGETQHILMIPFMAQGHLRPFLELAMFLYKRSHFIITLLTTPLNAGFLRHLLHHHSYSSSGIRIVELPFNSTNHGLPPGIENTDKLTLPLVVSLFHSTISLDPHLRDYISRHFSPARPPLCVIHDVFLGWVDQVAKDVGSTGVVFTTGGAYGTSAYVSIWNDLPHQNYSDDQEFPLPGFPENHKFRRSQLHRFLRYADGSDDWSKYFQPQLRQSMKSFGWLCNSVEEIETLGFSILRNYTKLPIWGIGPLIASPVQHSSSDNNSTGAEFVQWLSLKEPDSVLYISFGSQNTISPTQMMELAAGLESSEKPFLWVIRAPFGFDINEEMRPEWLPEGFEERMKVKKQGKLVYKLGPQLEILNHESIGGFLTHCGWNSILESLREGVPMLGW…	atgaccgcaattaaaatgaataccaacggcgagggcgagacacagcacatactgatgatcccttttatggctcagggacacctaaggccgttcttagagcttgccatgttcttatacaagagatctcattttatcataacgctgcttacaacacccttaaatgctggtttccttagacatctgctgcaccaccacagttattcatcttcgggtatccgtatcgtcgaattgccatttaattcaactaaccacggtctgccccctggtatcgagaacactgataagctgacattgcccttggttgtgtcgcttttccatagcacaatttcccttgacccccatcttagggattacataagtaggcacttcagcccggctaggccacccttgtgtgtcatc…	atgactgctatcaaaatgaatacgaatggcgaaggtgagacacaacatattcttatgattccgtttatggcccaaggccatctgcgacctttcttggaactcgccatgtttctgtataaacggtctcattttatcatcactctgcttactacacccctcaatgccggttttctgcgacatctcctgcatcatcactcctattcgtcctcgggaattcggatcgtggagctgccgtttaattctactaatcatggactgccccctggcattgaaaatactgataaactgacactcccactcgtggtctcgctgttccactcgactatttctcttgatccccatctgcgggattacatctcgcggcacttctctcctgctagaccacctctgtgtgttatt…	[5]
BvGT2	XP_010691725.1	MDDKSQQLHIVLFPFMAHGHMIPTLDIARLFAARGVKTTLITTPRNAPTFLTAIEKGNKSGAPTINVEVFNFQAQSFGLPEGCENLEQALGPGIRDRFFKAAAMLRDQLEHFLEKTRPNCLVADMFFPWATDSAAKFNIPRLVFHGHCLFALCALEIIRLHEPYNNASSDEEPFLLPHLPHEIELTRLQFSEELWKNGGDSDYKERSKAIKESELKCYGVLVNSFYELEPDYAEYFRKDLGRRAWNIGPVSLYNRSNEEKAQRGKQASIDEHECLKWLNSKKPNSVIYICFGSTMHMIPSQLNEIAMGLEASGKDFIWVVRNEDDLGEFEHRMEGKGLIIRGWAPQVLILEHEVIGAFVTHCGWNSTIEGIAAGVPMVTWPVFAEQFLNEKLITRVLRI…	atggacgacaagtcccaacaattgcacatagttttgtttccattcatggcccatggtcatatgattccaactttggatattgctaggttgtttgctgctagaggtgttaagactactttgattactactccaagaaacgctccaactttcttgactgctattgaaaagggtaacaaatctggtgctccaaccattaacgttgaggtttttaacttccaagctcagtcttttggtttgcctgaaggttgtgaaaatttggaacaagctttaggtccaggtatcagagatagatttttcaaagctgctgccatgttgagagatcaattggaacatttcttggaaaagaccagaccaaattgcttggttgctgatatgttttttccatgggctactgattct…	atggacgacaagtctcagcagctgcacatcgtgctgttccctttcatggcccacggccacatgatccccactctggacattgcccgactgttcgccgctcgaggcgtcaagaccactctgatcaccactcctcgaaacgctcccaccttcctgaccgccatcgagaagggcaacaagtctggcgcccctaccatcaacgtcgaggtgttcaacttccaggctcagtctttcggactgcccgagggctgcgagaacctcgagcaggctctcggacccggcatccgagatcgattcttcaaggccgctgccatgctgcgagatcagctcgagcacttcctggaaaagacccgacctaactgcctggtggccgacatgttcttcccttgggccaccgactct…	[1],[3]
BgGT1		MGSEGEQKMQHLTHVFMISFPGQGHINPLLRLGKRLASKGLLVTFSTTADFGHAIRSSNDAVSDQPVPVGNGFIRFEFIDDEWPETDPRRIDMDQYLPQYELVGRKKLPQMLGRLAQEGRPVSCLINNPFIPWVSDVAEQLGLPSAMLWVQSCACFLAYYYYHNKLVPFPDENTPHMDVEIPSLPLLKWDEMPTFLHPTTPYPFLRRAILSQYENLSKPFCILADTFYELEKEIVDHTNTLCPIRPVGPLFKDPKPEPGSGFARVRADPMRADQECIKWLDSKPARSVVYISFGTVVFLKQEQVDEIAGGLEAAGIPFLWVMKPPHPDAGKQPHHLPEGFLDRAGDNGKVVHFSPQEQVLAHPSVACFMTHCGWNSSMEALTSGVPVIAFPQWGDQVTD…	atgggttctgaaggtgaacaaaagatgcaacatttgacccacgttttcatgatttcatttccaggtcaaggtcacatcaaccctttgttgagattgggtaaaagattggcttctaagggtttgttggttactttctctactactgctgatttcggtcatgccattagatcttctaatgatgccgtttctgatcaaccagttccagttggtaatggtttcatcagattcgaattcattgatgacgaatggccagaaactgatcctagaagaattgatatggaccaatacttgccacagtacgaattggttggtagaaagaaattgccacagatgttgggtagattggctcaagaaggtagaccagtttcttgcttgattaacaaccctttcattccatgg…		This study
BgGT2		MESESKTEREHILMVPFMAQGHLRPFLELGLLLHSRTHFSITLLTTPLNAQYLRQQHHPNTGVRIVELPFNSADHGLPPGIENTSKLPLPLVVSLFHSSSSLEPHLRNFISLNFTPTKPPLCIIHDVFFGWVDSVAKSVGSTAIAFTTGGAYGTAAYASIWNELPHRNLSDDHDFPLPGFPDTHRFRRTQLHRFVRYADGDDDWSRFFQPQIRLSMGSFGWLCNSVQEIEPLGFQILRNYINLPIWGIGPLIATPVHIDNECIQWLSTKQPDSVLYISFGSQNTVSPTQMMELAAGLESSEKPFLWVIRAPFGFDINGEMRPEWLPEGFEERIKEKKQGILVHKWGPQLEILNHKSTGGFLTHCGWNSVLESLREGVPMLGWPLAAEQAYNLKYMEEEM…	atggaatccgaatctaagaccgaaagggaacatattttgatggttccattcatggctcaaggtcatcttagaccatttttggaattgggtttgttgttgcattctaggacccatttctctattaccttgttgactactccattgaacgcccaatatttgagacaacaacatcatccaaacaccggcgttagaatagttgaattgccttttaactctgccgatcatggtttgccaccaggtattgaaaacacttctaaattgccattgcctctggtcgtttctttgttccattcttcttcatctttggaaccacacttgaggaacttcatctctttgaatttcactccaactaagccaccattgtgcattatccatgatgttttctttggttgggttgat…	atggaatccgaatctaagaccgaaagggaacatattttgatggttccattcatggctcaaggtcatcttagaccatttttggaattgggtttgttgttgcattctaggacccatttctctattaccttgttgactactccattgaacgcccaatatttgagacaacaacatcatccaaacaccggcgttagaatagttgaattgccttttaactctgccgatcatggtttgccaccaggtattgaaaacacttctaaattgccattgcctctggtcgtttctttgttccattcttcttcatctttggaaccacacttgaggaacttcatctctttgaatttcactccaactaagccaccattgtgcattatccatgatgttttctttggttgggttgat…	This study
BgGT3		MKMENQESTKSTPPLTAYFLPYLTPSHFMPVVQMAQLFASRGVHVTILITHHNSLLFKDSITELADRGFQIHIHLLDFPSKQVGLPEGIESLSIATTKELAGKVIRAFMMLQKPMEDAVRAARPNFIVSDMHCFWASDLAHELGIPCLLFHARPFVGLCAIDAIYRYKPYESVTSDEDPFLLPGLPDPLQMYRSEMPDWIRTPNPYTHFVNKIMEGDKKSYGALVFSFNEVEQAYADHYTKTLGRQAWAIGPLPLHCATALPLAQAKKDEEQSKNPCLEWLDKMERDSVLYVSFGSLSRFTSDQLFEIAMGLESAGHPFIWVVRKSEGTEPGWLPDGFKTRIREQNLGMLIEGWAPQVKILDHTSTGGFMTHCGGNSITESVTSGVPMITWPLSADHFY…	atgaagatggaaaatcaagagtccactaagtctactccaccattgactgcttactttttgccatatttgaccccatctcatttcatgccagttgttcaaatggctcagttgtttgcttctagaggtgttcatgttaccatcttgatcacccatcacaacagcttgttgttcaaggattctattaccgaattggccgatagaggtttccaaatccatatccatttgttggacttcccatctaagcaagttggtttgccagaaggtattgagtctttgtctattgctaccaccaaagaattggctggtaaggttattagagccttcatgatgttgcaaaagccaatggaagatgctgttagagctgctagaccaaatttcatcgtttctgatatgcattgc…		This study
CiClGT1	XP_006422969.1	MGSKIPQLHVFFFPFMAHGHMIPIVDMAKLFATRGVKASVITTPANAPYVSKSVERANELGIELDVKTIKFPSVEAGLPDGCENLDAITNEVNKELIVKFLGATTKLQEPLEQLLRDHKPDCLVADIFFPWATDAAAKFGIPRLVFHGTSFFSLCASNCLRLYEPHKKVSSDSEPFVMPHFPGEIKLTRNQLPDFVKQDMGDNDLSRLLKATNESESRSYGVAVNSFYELEPAYADHYRKALGRRAWHIGPVSLCNRNFEDKALRGKQASIDELECLKWLNSKQPNSVVYICFGSLANFTSAQLMEIATGLEASGRNFIWVVRKNKNDGGEGGKEDWLPEGFEKRMEGKGLIIRGWAPQVLILDHEAVGGFVTHCGWNSTIEAVAAGVPLVTWPVSAEQ…	atgggttccaaaatccctcagctacacgttttcttcttccctttcatggcccatgggcacatgatacctatcgtggatatggccaagttgttcgctaccaggggtgttaaggcctctgttataacaacccctgcaaatgccccgtatgtatcaaaatccgtggaaagggcgaatgagttaggtattgagttagacgtcaaaactatcaagttcccatctgttgaggcgggcttgccggatgggtgcgaaaacttagatgctattactaatgaggtcaacaaagaactgattgtaaagttcctgggtgcaactaccaagttgcaggagccgctagaacaattgttacgtgatcacaagccagactgtctagttgctgacattttctttccatgggccacc…		NCBI database
CiSiGT1	XP_006487031.1	MVIETQKNNKVAFTNNSSLSSYLIRKLNMGSEIPQLHVFFFPFMAHGHMIPIVDMAKLFATRGVKASVITTPANAPYVSKSVERANELGIEMDVKTIKFPSVEAGLPEGCENLDAITNEVNKGLIVKFFGATMKLQEPLEQLLQEHKPDCLVADTFFPWATDAAAKFGIPRLVFHGTSFFSLCASNCLALYEPHKKVSSDSEPFVMPHFPGEIKLTRNQLPDFVKQDMGDNDFSRLLKAIDDSDLRSYGVAVNSFYELEPAYADHYRKALGRRAWHIGPVSLCNRNFEDKALRGKQASIDELECLKWLNSKQPYSVVYVCFGSLANFTSAQLMEIATGLEASGRNFIWVVSKNKNDGGEGGNEDWLPEGFEKRMEGKGLIIRGWAPQVLILDHEAVGGF…	atggtcatcgagacccaaaagaacaacaaggtagctttcaccaacaacagctctttaagttcatatttgatcagaaagttaaacatgggctctgaaatcccccagttacatgtcttcttcttcccattcatggcacacggtcatatgatcccaattgtcgacatggccaaattgttcgcaacgagaggggtcaaagcatccgtgataaccactccagctaatgctccctatgtatccaaatcagtcgagagagcaaacgaactagggatcgagatggacgtaaagacgataaagtttccatctgttgaagccggtcttccagagggctgtgagaacttagacgcaattactaacgaggtgaacaaaggtttaatagtcaagttcttcggagctactatg…		NCBI database
CpGT1	XP_021887294.1	MGSEVLHHDYSQLNIFFFPFMAHGHMIPTLDMAKLFATHGAKTSIITTPLNLPFFSKSIERFSKQTGLEIGVKLLNFPSVEVGLPSGCENADSLPAGEPLIVNKFFAAAGMLKDPLERLLQEFKPDCLIADMFFPWTTDAAAKFDIPRLVFHGTSFFALSASECIRLYTPFNNVSSDSEPFLVPTLPDEIRLTRNQLADFAMKEGDENGIHRLIKEAKESELKSYGVVVNSFYELEPAYADHYRNFLKRKAWHIGPVSLCNKTVEDKAERGKRASIDEDECLKWLNSKAPNSVIYICFGSMANFNSAQLMEIATALDASGQEFIWVVRREKNENNQEDWLPEGFEQRTEGKGLIIRGWAPQVLILEHEAVGGFVTHCGWNSTLEGVTAGMPMVTWPVSA…	atggggtctgaggtcctacaccatgattactcacagttgaatatcttcttctttccctttatggcgcacgggcacatgattcccactttagacatggcaaaattgttcgccacccatggtgcaaagaccagtataattacaacacctcttaacctacctttcttttcgaaatctatcgagagattctcaaaacagactgggttagagatcggtgtaaagttgctaaactttccaagtgtcgaagtgggtttgccttcgggctgcgagaacgcagacagtcttcctgctggcgaacctttgatcgtaaataaattcttcgcagctgctggcatgttgaaagaccctctggaaagattactacaggaattcaaacctgactgtttgatagcggacatgttc…		NCBI database
CqGT1	XP_021718283.1	MGDKPQSLQVVLFPLLAAGHMIPTLDIAKLFATNNVKTTILTTPLNAPIFTKALQSTTYNNPSSLPMIDVEIVPFPSKEGGIPEGIENCDQISCNELSIKFFKATQLLQKSLEQVMEKYKPSCLVADLMYPFATDVAAKFNVPRLVFHGSSYFAFCVEHALMKYEPQKSVSCDDEEFVVPELPHEIRLTRTQLVAAVKELGMEEWMKIYGRAMEAEERSYGIIVNSFLELEPDYVDYYTKVMGKRAWHIGPVSLCNREKEAKFQRGKDSSIGEHECLKWLDSKKPKSVVYVCFGSIAEVSTLQLQEIARGLEASKQDFIWAVRRSDNDEVEKNEEWLPHEFEKRMEGKGLIIRGWAPQMLILDHEAIGAFVTHCGWNSTLEGISCGVPMVTWPVFAEQF…	atgggtgataagccacaatccttgcaagttgttttgtttccattattggctgccggtcatatgattccaactttggatattgctaagttgttcgctaccaacaacgttaagactaccattttgactactccattgaacgctccaattttcactaaggcattgcaatctactacctacaacaacccatcttccttgccaatgattgatgttgaaatcgtcccatttccatccaaagaaggtggtattcctgaaggtattgaaaactgcgatcaaatctcttgcaacgagttgtccattaagttctttaaggctacccagttgttgcagaagtctttggaacaagttatggaaaagtacaagccatcttgcttggttgctgatttgatgtatccattcgct…		NCBI database
CqGT2	XP_021753346.1	MGAEPQQLHAVFFPFLAHGHMIPTLDIARLFAARGVKTTIITTPLNAHTFTTAVEKGNKSGAPLIDIEVFRFPAQEAGLPEGCENLEQALGPGEMEKFFKAAAMLREQLEQFLEKIRPNCLVADMFFTWATDSAAKFNIPRLIFHGTSYFSLCALEVVRLYEPYTKVTSDDEPFLLPYLPHEIHMTRLQLSEDLWKNGGKTEYKKRNNAVKESELKSFGVIVNSFYELEPDYADYFRKDLGRRAWHIGPVSLYNRSIEQKSNRGKQASIGEHECLKWLDSRKPDSVIYICFGSTIHLIPPQLHEVAMALEASGQEFIWVVRNEDDLGGFEQKMSGKGLIIRGWAPQVLILEHEAIGAFVTHCGWNSTLEGISAGLPMVTWPMFAEQFYNEKLITRILKI…	atgggcgctgaaccccaacagttacacgccgtgttcttccctttcttagctcacggacacatgatacctacgttagatatcgctaggttgtttgctgccaggggtgtgaaaaccacaattattaccacgccacttaacgctcacactttcactacagccgtagagaagggtaataaatctggtgctccattgattgacattgaggtgttccgttttccagcgcaagaggcaggactacctgagggctgtgagaacctagagcaggctttaggccccggagagatggaaaagttcttcaaagcagcggccatgctgagggaacagctagagcaatttctagaaaagattagacccaactgtctagtcgcagacatgttcttcacatgggcaaccgattca…	atgggtgctgagcctcaacaactccatgccgttttcttccctttcctcgcacacggtcacatgatccctacgctggatatcgctagactgtttgccgcaagaggagtcaaaactactattatcactacacctctcaatgctcacacctttaccaccgctgtggaaaagggcaataaatccggcgcccctctcatcgatattgaagtctttcgtttcccggcacaagaagccggactgccagaaggttgcgaaaatcttgaacaagcactgggtcctggagaaatggagaaattctttaaagctgcggctatgctcagagaacaacttgagcaattcctcgagaaaattcggcctaattgcctcgttgctgatatgttcttcacctgggccacagattcc…	NCBI database
CqGT3	XP_021753343.1	MGAEPEELHVVLFPFMAHGHMIPTLDIARLFAARDGVKATIITTPLNVAVFTKAIGSREKIEAPTVNIEAFRFPAQEAGLPEGMENLEQVLGSELMSNFFKATEMLREQLEQYLEKFRPNCLVSDMFFTWTTDLAARFNIPRLVFHGTSSFSLCAQEVIRLHEPFNNVSSDEETFVLPNFPHEIQMTRLQISEELRSSEDSEYKRRTANFKESELESYGVIVNSFYELEPDYADFFRIELGRRAWNIGPVSLSNRSIEDKVQRGKQASIDEHECLKWLDSKKPDSVIYICFGSTASFIVPQLHKIAMAVEASGQEFIWVIRNYSGKFEEWLPAGLEQRIAGKGLIIKGWAPQVLILEHEAIGGFVTHCGWNSTLEGISAGVPMVTWPIFAEQFYNEKLV…	atgggcgcagaaccagaggagttgcacgtcgtattatttccgttcatggcccacgggcacatgattcccaccttggacatcgctcgtttgtttgctgctagggacggagtgaaagctacgattataaccacaccgttgaacgtcgctgtctttacaaaggcaattggatcgagagagaaaattgaagctccaactgtgaacattgaagcctttaggttcccagctcaggaagcgggtttgcctgaaggaatggagaaccttgagcaggtcttgggttctgagcttatgagtaacttcttcaaggctaccgagatgttacgtgagcagttagaacagtacttggagaaattcaggccaaattgcttggtatccgacatgttctttacatggacaacagac…		NCBI database
CqGT4	XP_021753345.1	MDVHEAQELHVVFFPFMGQGHMIPTLDIARLFSVHDNVKATIITTPLNKATFTKANEESEKIGDPVIKIEVFKFPTKEVGLPDGYESPDLSLGVGMIQKFFKGTEMLSEQLEEYLEKVRPNCLVADMFFPWATDSAAKFNIPRLVFHRISYFSLCAQEIIRVHEPYKNVSSDDEPFILPSLPHKVQMRRLHISEDFWKSEGSEFKRRMARIKESEVRSYGVIVNSFYELEPDYADYFRKELGRRAWSIGPVSMSNRRAEVKAQRGKQASIDEHECMKWLSSKKPDSVIYLCFGSTSVFIAPQLQEIAMALEASGKNFIWVVRDGGDGKNEKWLPEGFEQRMEGKGLIIRGWAPQVLILEHEAIGAFVTHCGWNSILEGVAAGVPMVTWPVFAEQFYNEL…	atggacgtccacgaggctcaggaactacacgtcgttttcttcccctttatgggccagggtcacatgataccgaccctggatatcgctagactgttttcagtccacgataatgttaaagctactataataacaactcctttaaacaaagccacatttactaaggctaatgaggagtctgagaagatcggcgaccccgttattaaaatcgaggtgtttaagttccctacgaaagaggttgggttaccggacggatatgaatcacctgacttgtcgttgggtgtcggcatgattcagaaattctttaaggggactgagatgctttccgaacaattagaggagtatttggagaaagtaaggccaaactgcctggtggccgacatgttctttccatgggctacg…		NCBI database
CqGT5	XP_021753348.1	MANDEPQQLHVVFFPFMAYGHMNPTIDIAKLFAARGVKATIITTPHNLSIFTKAIEKSRQVGSPMIHVELFEFPSTQCGLPDGCENVTQAIPIGMVSNFMKAVKMLEVQLEQYLENIRPNCLVSDMFLPWTTECAAKFDVPRVVFHGTCYFALCVQEVVRLHKPYLNVSSDEEPFILPSLPHEIKITKLQIQEDLRKEEQSDAKTEFDLIKESELKSFGVIVNSFYELEPDYADYFSKELGRRAWHIGPASLCHRSIEDKARRGNQVSADEHECLQWLNSKQEDSVIYMCFGSMTQFSVTQLREIAVALEASEQDFLWFVKNDEDLKSEEWLPPGYKQRMEGKGLILKGWAPQLLILEHEAVGAFVTHCGWNSILEGITAGVPMITWPGFAEQFYNEKL…	atggcaaacgacgagcctcaacagttgcatgtagtgttctttccctttatggcgtacgggcacatgaaccctactatagacattgctaagttgttcgcagccaggggcgtgaaggctaccattataacgactccacacaatttgagcatctttaccaaagcaattgagaaatctaggcaggtgggttctccaatgattcacgtggagctgttcgaattccccagcacccagtgcggtcttccggacgggtgcgaaaatgtaacccaggcgataccaataggaatggtatcaaacttcatgaaagccgtcaagatgttagaagtgcagctagagcagtacttggaaaacattagacccaactgcttggtatcagacatgttcttaccgtggaccacggag…		NCBI database
CqGT6	XP_021714530.1	MVNEYYQGKLHVVFFPFMAHGHMIPTLDTAKLFGARGVKCTIITTPLNSPFFTKEIEKSKKINEGRSMIEIEVFRFPSVENGLYKGCENLEQAMMSLDMAEKFIKAASMLREQLEQYLEKTRPHCLVADMFFPWATECAAKFNIPRLVFHGISLFAHCTKEMVMVHQPYNNVSNDDESFVVPFLPHEIMLTRSQLPREYLVEGEQSELKRRHKKIQESEVQCYGVIVNSFYELEPDYADFFRKQLGRRAWHIGPVSLCNKSQKDECSLDEHKCLKWLNSKRPNSVIYICFGSLAHLIAPQLQEIARALDDLDYEFIWVVREDKYRMSEEWLPQGFKERTQGKGLVIGGWVPQVLILQHEAIGAFVTHCGWNSTLEAISAGVPMVTWPLFAEQFYNEKLV…	atggttaatgagtattatcaaggtaaattgcacgttgttttctttccattcatggcgcatggtcacatgatcccaactctagatacagcaaaattgtttggtgcacgtggggtcaagtgtaccataataacaactcctttaaacagccccttctttacaaaagaaatcgagaagtccaagaagataaacgagggccgttcaatgatagagatcgaagtcttcagatttcccagcgtagaaaacgggttatataagggttgcgagaaccttgagcaagcaatgatgtcgttagacatggctgagaagttcataaaggccgcaagtatgctgagggagcaattggagcagtatcttgagaagacgcgtcctcactgcttggttgccgacatgttctttccg…		NCBI database
CsGT1	XP_028053269.1	MGQLHVFFFPIMAHGHMIPTLDIAKLFAAHSGVKSTIITTPLNAHLFAKSIERAKHAGVDINIITIKFPTAEAGLPEGCESADQLTSDDMIPKFLKATTMLQAPLELVLQEHRPDCLVADMFFPWATDSAAKYGIPRLVFHGISFFALCASESLRLYKPQTTVSSDDEPFVVPNLPHQIKLRRTQLPEHSRQETESDFGKLVEKVKESEVKSYGVIVNSFYELEPDYADHYRNVLGRRAWHIGPVSLCNREIEDKAQRGKEASIDEHDCLKWLNSKKPNSVIYICFGSMANFPASQLYEIAMGLESSGQQFIWVVRQSKNEADKNEEKWLPEGFEERMKDRGLIIRGWAPQVLILEHESVGGFVTHCGWNSTFEGISAGLPMVTWPMFAEQFFNEKLVT…	atgggacaattgcacgttttcttctttccaattatggcccatggtcacatgatacctactttagacatagctaaacttttcgctgctcacagtggagtcaagtccacaattattacaactcctttaaacgcacacttgtttgcaaaatcaattgagagagctaagcacgccggggtggacataaacataatcacgataaaatttcctacagcagaggccggattacccgaggggtgcgagtccgccgatcagttaacgagcgacgatatgataccaaagttcctgaaagccacgacaatgctacaggctccactagagctggtcttacaagagcatagaccagactgcctagtggccgacatgttcttcccatgggccactgattctgcggcaaagtat…		NCBI database
EgGT1	XP_039172473.1	MGSDNVRQLRIFFFPFMAYGHILPTIDMAKLFASRGLKATIITTPLNAPIFAQTIQRTQKLGAKIDVQTVNFPSVEAGLSPGCENLDLVASQEMFLKFIKATEMLKQPLEELLSEDPPDCLVADMFFPWATDVAQRLGVPRMVFHGTSFFALCATECVRLHEPHKNVPSDSDPFAIPNFPHEIKLTRKQLPEHLRSGVENDFTRFNREAKESEVRSFGVIVNSFYELEPDYADYYRNVLGRRAWHIGPVSLCNRDIEDKATRGKKATIDEHECLKWLDSKDPNSVIYICFGSVAKFSPNQLREIALALEASGQQFIWVVRKADKGGGDKDEAGGDEEWLPRGFEERMKSENKGLIIRDWAPQVLILDHKAIGAFVTHCGWNSTLEGICAGVPMVTWPVF…	atgggcagtgataatgtaagacagttgcgtatattcttctttccctttatggcatatggtcacattttaccgacaatagatatggctaaattatttgcctcgcgtggccttaaggctactatcattacaaccccgttgaatgcacctatatttgcacagaccatacagcgtacacagaagttaggggccaagattgacgttcagaccgtaaattttccttcggtcgaggcgggtctatctcccgggtgcgagaatctagatttagttgcatcccaggagatgtttctaaaattcatcaaagccacggaaatgctaaagcaacccttggaagagttgctgagtgaggatcccccagactgcctagtggctgatatgttcttcccatgggcaacagacgtg…		NCBI database
MeGT1	XP_021624601.1	MAQNLDLCRQLHVFFFPFMAHGHMIPTIDMAKLFASRGLRATIITTPLNSLLFSKTIERSQDLGMNIDLLILKFPSKEAGLPEGCENMDSITSHANGEELIKNFFQAASLLQEPLESLLQECKPDCLVADMFFPWATDAAAKFGIPRLVFHGMGFFSLCTQVCLYQYKPYKNVSSDSESFVVPHLPGEIKLTRKQLPDSIRNEVETDLTKLMKAVVESESKSFGVVVNSFYELEPAYADYYRKVLGRRAWHVGPVSLCNRGIEDKAQRGKQASIDEHECLKWLDSKKPNSVIYICFGSVANFTGSQLMEIAMALEASRQQFIWVVRRDKNNKEDEEKWLPEGFEQRIEDKGLIIRGWAPQVLILDHEAVGGFVSHCGWNSTLEGITSGKPLVTWPVSAE…	atggctcagaatttggatctatgtagacagttgcacgtcttcttcttccccttcatggcgcacgggcatatgatacccactatagacatggccaaactgttcgcttctcgtggacttcgtgcaaccataataacaacacctttgaattcattacttttcagcaaaacgatcgagagatcgcaagacttagggatgaacatcgacctgttaattttaaagttcccaagtaaagaggcaggacttcctgagggttgcgaaaacatggactcgattacatcacacgctaacggtgaggagcttattaagaacttcttccaggcggcatccttattacaggagcctctagaaagccttctacaagagtgtaaacctgattgtcttgtcgctgacatgttcttc…		NCBI database
PaGT1	XP_021823916.1)	MGGQNRDFHVFLFPFMAHGHMIPVSDMAKLFAAQGVKTTIITTPLNAPTFSKAIRSRKTNSGGIEIEIKTIKFPSQEAGLPEGCENLDSLPATPVLADSFFKAAGLLQEPLERLLLEDQPTCLVADMFFPWATDAAAKFGIPRLVFHGTSFFSLAASDCVRRYEPFKNTSSDSEPFVIPDLPGEIKMTRAQVPSFIKDNTENDLTRLLKQSKEAEARSYGIVVNSFYELEPVYADYYRKVLGKKAWHIGPLSLCNRENEEKAYRGKEASIDEHECLKWLDSKKPNSVVYVCFGSVAKFNNSQLKEIAIGLEASGVDFIWVVRKGKDDDDVSKEDWLPEGFEERMEGKGLIIRGWAPQVLILDHGATGGFVTHCGWNSTLEGIAAGLPMVTWPVSAEQFY…	atgggtggtcaaaacagagatttccacgttttcttgtttccattcatggctcatggtcatatgatcccagtttctgatatggctaagttgtttgctgctcaaggtgttaagactaccattattactactccattgaacgctccaactttctccaaagctattagatctagaaagaccaactccggtggtatcgaaattgaaatcaagaccattaagttcccatctcaagaagctggtttgcctgaaggttgtgaaaatttggattctttgccagctactccagttttggctgattcatttttcaaagctgctggtttgttgcaagaaccattggaaagattgctattggaagatcaacctacctgtttggttgctgatatgtttttcccatgggctact…		NCBI database
RaGT1	XP_030525034.1	MGSKSLRLLRIFFFPFMAHGHILPTIDMAKLFASRGLKATIITTPLNAPIFAQTIQRTQKLMTKIDVETVEFPSLEAGLPPGCENLDSVASQEMALKFFKATEMLKQPLEDLLNKDPPDCLVADMFFPWATDVAQRLGVPRIVFHGTSFFALCATECIRLHEPHKNVSSDSDPFAIPNFPHEIKLTRKQLPEYLRSGVENDIMRLTREVKESEVQSFGVIVNSFYELEPDYADYYRNVLGRRAWHIGPVSLCNRDIEDKARRGKKAMVDEHECLQWLDSKDPNSVIYICFGSVAKFSPNQLREISLALEASGQQFIWVIRKADGGGEGKDEASGNEEWLPRGFEERMKLENTGLMIREWAPQVLILDHKAIGAFVTHCGWNSTLEGICAGLPMVTWPVF…	atgggatctaaatcattgcgtttactaaggattttcttcttcccatttatggcgcacgggcacatcttgccaacaattgacatggctaagctattcgcctcgaggggattgaaagctacaatcatcactacacccttgaacgctccgatctttgcacagaccatccaacgtacacagaaattaatgactaaaatcgatgtcgagaccgtggagttcccttcattagaggccggattaccaccgggatgtgagaaccttgactcagtggcctctcaggagatggcattgaagttctttaaagcaactgagatgttgaaacagcccttggaagatctattgaacaaagacccaccagattgcttggtagctgacatgttctttccttgggccaccgatgtg…		NCBI database
SoGT1	XP_021851291.2	MGAKPKELHVVLFPFMAHGHMIPTLDIARLFAARDGVMATIITTPLNVATFTKAIGNGKKIEAPVINIEAFRFPAKEAGLPQGLENLEQVLGSELMNGFFKATEMLSEQLDHYLEKVRPNCLVADMFFPWATDLASKFNIPRLVFHGISSFSLCAQEVIRLHEPFKNVSSDEETFVLPYLPHEIQLTRLQISEELRNSEDSDYKRRTISFKESELKSYGVIVNSFYELEPDYADLFRKEFGRRLWNIGPVSLSNRSIEDKAQRGKQASIDEHECLKWLNSKKPDSVIYICFGSTASFIAAQLHEIAMAVEASGQQFIWVVRNGKNEEWLPTGFEQRMKEKGMIIRGWAPQVIILEHEAIGAFATHCGWNSTLEGISAGVPMVTWPIFAEQFYNEKLVTQ…	atgggtgctaagccaaaagaattgcacgttgttttgtttccattcatggctcatggtcatatgattccaactttggatattgctaggttgttcgctgctagagatggtgttatggctactattattactaccccattgaacgttgctactttcactaaggctattggtaacggtaagaagattgaagccccagttattaacattgaagcctttagattcccagctaaagaagctggtttgccacaaggtttggaaaacttggaacaagttttgggttccgaattgatgaacggtttctttaaggctaccgaaatgttgtccgaacaattggatcattacttggaaaaggttaggccaaactgtttggttgctgatatgtttttcccatgggctactgat…		NCBI database
SoGT2	XP_021851289.1	MKMDGETEQLHVVLFPFMAHGHMIPTLDMARLFAARGVKTTLITTPLNAPTFTTAIQKGKNTSGPPLINIQVFRFPAQEAGLPQGCENLEQALGPGVMDQFFKASAMLKEQLEQFLDKTRPDCLMAGMIFTWATDSASKFNIPRLVFHGTCYFSLCVGEILRLHQPYKNVSSDQEPFLLPSLPHQIHMTRLQLSEELWSNKETDYKKRSSKVKESELESFGVIVNSFYELEPDYADFFKKDLGRRAWHIGPVSLYNRSNQEKAQRGKTSSIDQHECLKWLNSKKPDSVIYICFGSTIHLIPSQIHQVLMALEATGQEFIWVVRNEDDLGGFEQKMTGKGLIIRGWAPQMLILEHEAIGAFVTHCGWNSTLEGIAAGLPMVTWPMFAEQFYNEKLVTDIL…	atgaaaatggatggcgagactgagcagttacacgtggtattgtttcctttcatggcccatggccacatgataccaacacttgacatggcacgtttatttgcagctaggggcgtgaaaactaccttgataaccacgccacttaacgctcccacttttacgactgccattcagaaaggcaagaatacctcaggtcccccacttataaacattcaggtattcaggttcccagcccaagaggccggtctacctcaggggtgtgaaaatttagaacaggcattaggtcccggcgtgatggatcagttcttcaaggcctcagcaatgcttaaggaacaactggaacagttcttagacaaaacacgtcctgattgtttaatggctgggatgattttcacttgggcc…		NCBI database
SoGT3	XP_021851290.1	MGVKAKELHVAFFPFMAHGHMIPALDIARLFAARDNVKVTIITTPLNIGTFIKANENSIKIGASIVNIQVFKFPTKEVGLPDGCETPDFSLGTAMIHNFFKASEMLNEQLELFLENVRPNCLVADMFYPWATECAAKFNIPRLVFHGFCYFSLCAQEIVRLHEPYKNLSSDEETFVLPCLPHEIQLTRLQISEDLRKGEETFFKRIINRVKESEVDSYGVIVNSFYELEPDYADLYRKELGRRAWNIGPVSLSNRSTEDKAYRGKQTSIDKYECLKWLSSKKPDSVIYICFGSTASSIDTQLHEIAMALEASGKQFIWVVRNSADNGKNEEWLPTEFEQRTKGKGLIIRGWAPQMLILEHEAIGAFVTHCGWNSTLEGISAGVPMVTWPIFAEQFYNEK…	atgggagttaaagctaaagagttacatgtcgcgttcttcccattcatggctcacggtcacatgatcccagcattggacatagctaggcttttcgctgctcgtgacaatgttaaggtaacaataattaccacccctttgaatatcggtacctttatcaaggctaacgagaattcgattaaaatcggcgcttcaatcgttaatatccaagtgtttaagttcccgacgaaagaggttggcttaccagacggatgcgagacacctgattttagtttgggaacggcaatgattcataacttctttaaggcttcagagatgttaaatgagcagttggagttattcctggaaaacgttaggccaaattgtctagtagcagacatgttttacccatgggccacggaa…		NCBI database
SoGT4	XP_021851293.1)	MGAKPEELHIVFFPFMAHGHMIPTLDIARLFAARNKVKVTIITTPLNVSTFSKVIQSSKGIEASINIEIFRFPAREAGLAEGLENMEQVMRPEFINKFFKAADLLSEQLEQYLEKVRPNCLVADMFFPWATDCAAKFNIPRLVFHGFSCFSLCAQEIIRLHEPFKNVSSDQQTFLLPSLPHEIQLTGLQISEDLRKSDETEFKRRMDKIKESELESYGVIVNSFYELEPDYANFFRKELGRRSWNIGPVSLSNKSKEESIDEHECLKWLSSKKPNSVIYICFGSTVSFIAPQLHEIAVALEITGQEFIWVVRNNADNIRKNEEWLPPGFEQRTEGKGLIIRGWAPQVLILEHEAIGAFVTHCGWNSTLEGISAGVPMVTWPIFADQFYNEKLVTQILKT…	atgggagctaaaccggaagagttgcacatcgttttctttccttttatggctcacggtcacatgataccaacattggacatagcgagattgttcgcggctaggaacaaggttaaagtaactattattacaaccccgttaaacgtttcgactttcagtaaggtaattcaaagctcgaaggggattgaagcgtcgattaatatcgagatatttagattcccagcaagagaggctggtcttgcggaaggccttgaaaatatggagcaggttatgagacctgaattcatcaataagttctttaaagctgcagacttgctgtcagagcaattagaacagtacttggaaaaggtcaggcctaactgcttggtcgctgacatgttcttcccctgggccacggactgc…		NCBI database
SoGT5	XP_021839484.1	MAVEAQELHVVFFPFLSHGHMIPTLHIARLFAARDNVKATIITTPLNMATFTKPNENSTETGAPIINIQVFKFPAKEAGLPDGCENPDQLSGPGMIKNFFKATEMLNEQLEQYLEKIRPDCLVADMFYPWATKCTSKFNIPRLVFHGFSCFSLCAQEVIRLHEPYNNVSSDDELFVLPSIPHEIQLTRLQIPEALRIEEESFLKSTINRVIESEVESYGVIVNSFYELEPDYAEFFTNELGRKAWNIGPVSVTNKSPDVKAIDKHECLKWLNSKKPNSVIYICFGSTARSIDPQLHEIAMGLESSGKQFIWVVRNKSNSNEEGKNEEVWLPPGFEQRTEGKGLIIRGWAPQVSILEHEAIGAFVTHCGWNSTLEGITAGVPMVTWPMFAEQFYNEKLVT…	atggctgttgaggcacaggaacttcatgtggtcttctttcccttcctttctcacggacacatgatccccactttacatatcgccagattgttcgctgctagggacaatgtcaaggctacgattatcaccacacccttaaatatggcaactttcaccaaacccaacgagaattctactgagactggagcacctataatcaatatccaggttttcaagttccctgctaaagaggcaggtttacctgatgggtgtgaaaatcctgaccaattgtcagggcccggtatgatcaagaatttcttcaaggctactgaaatgttgaatgagcagttagaacagtaccttgagaaaatacgtccggactgcttggttgcagatatgttttacccatgggctactaag…		NCBI database
SoGT6	XP_021863511.1	MGVETEDLHVVFFPFMAHGHMIPTLDIARLFAARDNVKATIITTPLNMGTFTKANENSKIIINIEVFNFPAKEAGLPDGCETPELSLGPGMIHNFFKATDMLNEQLENYLDKVRPDCLVADMFFPWATECAAKFNIPRLVFHGTSYFSLCAQEIVRLHEPFKNVSSDDEPFVLPYLPGEIQLRRLQIPEDLRKDEETFIKKRIQKVKESEVQSYGVIVNSFYKLEKDYADFFTKELGRRAWNVGPVSLNNRDDKAHRGKQTLTDEHECLKWLSSKKPDSVIYVCFGSTASIIAPQLHEIAMALEASGKEFIWVVRNGGKNEEWLPPGFEQRTEGKGLIIRGWAPQVLILEHEAIGGFVTHCGWNSTLEGITAGVPMVTWPIFAEQFYNEILVTQILKTG…	atgggagtcgaaacagaggatctgcacgtagtattctttccgtttatggcgcacggccacatgattcccacattggatattgcgagactatttgccgcccgtgacaatgttaaagcaaccataattacgactcccttgaacatgggaacctttacaaaggccaacgaaaattcaaagatcataatcaacatcgaggtcttcaactttcctgccaaagaggcagggctgcccgacggatgtgagaccccggagttaagtctgggtcctggtatgatccacaacttcttcaaagcaaccgatatgttgaacgaacagttagaaaattatcttgacaaagtaaggccggattgcttagtcgccgacatgttcttcccctgggccacggagtgcgctgctaag…		NCBI database
SoGT7	XP_021851288.1	MADDEPQQVHVVFFPFMAYGHMNPTLDMAKLLADRGVKATIITTPHSLPIITKAVEENKVGSPTGTVYFELFKFPSTQCGLPEGCEIVNQAITIGMVPNFIKAVGMLKEQLEQYLEKTRPSCLVADMFLTWTTECAAKFNVPRVVFHGTCYFALCAQEIVRLSTPYKNATSDVEPFIIPSLPHEIKMTRLQISEDLRKEELTDAKKELDLIIESELNSYGVIVNSFYELEPDYADFFSKELGRRAWHIGPVSLCNRTSIKDKAQRGNSNDQDSSLKWLNSKQQDSVIYICFGSMTQFTVSQLHEIAVALEASKQDFIWFVKNDEDEKSQEWLPTGFKQRMEGKGLILRGWAPQLLILEHEAVGAFVTHCGWNSILEGITAGVPMVTWPGFAEQFYNEKL…	atggcagatgacgagcctcagcaagtccacgtggttttcttccctttcatggcttacggccatatgaatcctaccttggacatggcaaagttactggccgaccgtggcgtgaaggcaacaataataactacccctcatagtctaccgataatcacaaaggctgtagaggagaacaaggtcgggagcccaacagggacagtatattttgagcttttcaagtttccatcaactcagtgcggtttacctgagggctgcgagatcgttaatcaggcgatcacaatcgggatggtgcctaatttcataaaggctgttggcatgcttaaagagcaacttgagcaatacttagagaagacaagaccgagttgcctagtagctgatatgttcttaacttggactact…		NCBI database
TcGT1	XP_007042481.2	MGSEIPQVHMFFFPLMAHGHMIPTVDMAKVFATRGVKTTIVTTPLNASFFTKTIERSKESGIDIGIKILKFPAVEAGLPEGCENADLIPTSQDESGDMLGKFFKATFMLQEPLEQLLQECKPDCLVADMFFPWATDAANKFGIPRLVFHGTSFFSLCASESMRHYEPHKKVQSDSEPFVVPNLPGDIKLTKKQLPDYMKQDAETDFTKMVKASKESELRSYGVVVNSFYELEDTYADCYRNILGRKAWHIGPVSLCNRATEDKADRGKKSAIDEHECLKWLDSKEPNSVVYICFGSMANFTSAQLKEIAMALEASEQQFIWVVRKQKNNEEEEDWLPEGFEKRMEGKGLIIRGWAPQVLILDHEAVGGFVTHCGWNSTLEGVSAGVSMVTWPVFAEQFY…	atgggctctgagataccgcaggtacacatgttcttctttccacttatggctcacggccacatgattcccactgttgacatggcgaaagtctttgcaacaagaggcgttaaaacgacaatagtaaccactccactaaacgcgtctttcttcaccaagacaattgaaaggagtaaggaatcaggtatcgacataggcatcaaaatcttaaagttcccagcagtagaggctgggttacctgagggttgtgagaacgcagaccttattcccacttcccaggacgagagtggagacatgttaggcaaattcttcaaggcaacatttatgctgcaggagccacttgagcagttattacaggagtgcaagccggactgcctagtcgccgacatgttctttccatgg…		NCBI database
VrGT1	XP_034682237.1	MMGSETDQLHVLFFPFMALGHMIPTIDMAKLFSARGVRATIITTPLNAPVVSKAMERGHYLGAQIGLRVIQFPSVQAGLPQGLENLDQDASPEIRLKFFLAMSLFQQPLEQLLQEYRPHGLVADTFFPWALDVASKFGIPRLAFQGTGFFAMCALQSLTAHKPYKGVGSDTEPFLLPDLPDEIKLTRLQISNDLTLGLENDFTRFFKEARESEERSYGTIVNTFYELEPAYAEHWRKVLGRKAWHIGPVSLCNRDAQDKTQRGKAASIDEDECLKWLNSKNPDSVIYVCFGSVSKFPAAQLLEIAMGLEASGQQFIWVVRKNKDEGDEEEWLPQGYEKRMEGKGLIIRGWAPQTLILDHEAVGGFVTHCGWNSTLEGVSAGVPMVTWPVFADQFYNEKL…	atgatgggttctgaaaccgatcaattgcacgttttgtttttcccattcatggctttgggtcatatgattccaactattgatatggccaagttgttctctgctagaggtgttagagctaccattattactactccattgaacgctccagttgtttctaaagctatggaaaggggtcattatttgggtgctcaaattggtttgagagtcattcaattcccatctgttcaagctggtttgccacaaggtttggaaaatttggatcaagatgcctctccagaaatcaggttgaaatttttcttggccatgtccttgttccaacaaccattggaacaactgttgcaagagtatagaccacatggtttggttgctgatactttctttccatgggctcttgatgtt…		NCBI database
Amino acid sequences of UGTs from literature used for Bioinformatic selection of UGTs
Gene name	Accession number (NCBI)	Amino acid sequence	Source
DbB5GT	CAB56231.1	MGTHSTAPDLHVVFFPFLAHGHMIPSLDIAKLFAARGVKTTIITTPLNASMFTKAIEKTRKNTETQMEIEVFSFPSEEAGLPLGCENLEQAMAIGANNEFFNAANLLKEQLENFLVKTRPNCLVADMFFTWAADSTAKFNIPTLVFHGFSFFAQCAKEVMWRYKPYKAVSSDTEVFSLPFLPHEVKMTRLQVPESMRKGEETHFTKRTERIRELERKSYGVIVNSFYELEPDYADFLRKELGRRAWHIGPVSLCNRSIEDKAQRGRQTSIDEDECLKWLNSKKPDSVIYICFGSTGHLIAPQLHEIATALEASGQDFIWAVRGDHGQGNSEEWLPPGYEHRLQGKGLIIRGWAPQVLILEHEATGGFLTHCGWNSALEGISAGVPMVTWPTFAEQFHNE…	[2]
Cb6OGT	AAL57240.1	MSKIELVLVPTPGMGHLLSAVELSKLIIRRENRISVLILILSFPFDSGLVNAYVDFQSRDPDNSGSLTFITLPPLSNIPDCTSSTFFTTVIELHKPNVKQVVEERVRSGSPKPAGFVIDMLCPAMMDVAEELEVPSYILFTSGANLLNVVFHFLSLADNGVDIATEVNDPDKEVDVPGFRNRVPCKVLPLPFLEKDFLVKRGRRFRRSNGILVNTSNELESYAIQTLLEQAKDNKIPPVYPVGPILELNSKSRCGTKEDEEVSIMRWLDEQPVNSVLFVCFGSMGTFDEDQVKEIANGLEQSGYCFLWSLRQPPPEGKATPSEEAFLDTLPEGFVERTSHKGKIIGWAPQVSILAHKAVGGFVSHCGWNSTLESLWFGVPMATWPISAEQQLNAFELVK…	[2]
UGT71F1	AAS94330.1	MSSSTASLTVTADAELVFVPAPGMGHLKSAVELAKLIIQRNHRISIVILIINIPTTTSLINDFVHSQSRNNPYPTHLTFMTLPPLSNPPERSSPDFMRILIELHEPLVKQAVEERIRAGSSKLAGFVLDMFCTNMIDIATNLNVPAYIFFTSGANMLSLMFHFQSMNDEGVFDLTKDHISPNAEFDVPGFVNRVPEKVLPAVLIDKESGVPMLLNLVRGLRRSKGILVNSFTELETSGVQALLDQATEGGSIPAIYPVGPILELDSGSQGEDHVSILQWLDKQPSSSVVFLCFGSMGSFDANEVKEIANGLEKSGHRFLWSLRKPPSAGTTQPSQDQTFVEALPEGFVDRTAKIGKIISWAPQVSILSHPSVGGFVSHCGWNSTLESMWFGVPVATWPL…	[3]
UGT73A4	AAS94329 .1	MDDKSQQLHIVLFPFMAHGHMIPTLDIARLFAARGVKTTLITTPRNAPTFLTAIEKGNKSGAPTINVEVFNFQAQSFGLPEGCENLEQALGPGIRDRFFKAAAMLRDQLEHFLEKTRPNCLVADMFFPWATDSAAKFNIPRLVFHGHCLFALCALEIIRLHEPYNNASSDEEPFLLPHLPHEIELTRLQFSEELWKNGGDSDYKERSKAIKESELKCYGVLVNSFYELEPDYAEYFRKDLGRRAWNIGPVSLYNRSNEEKAQRGKQASIDEHECLKWLNSKKPNSVIYICFGSTMHMIPSQLNEIAMGLEASGKDFIWVVRNEDDLGEFEQRMEGKGLIIRGWAPQVLILEHEVIGAFVTHCGWNSTIEGIAAGVPMVTWPVFAEQFLNEKLITRVLRI…	[3]
MjcDOPA5GT	BAD91803.1	MTAIKMNTNGEGETQHILMIPFMAQGHLRPFLELAMFLYKRSHFIITLLTTPLNAGFLRHLLHHHSYSSSGIRIVELPFNSTNHGLPPGIENTDKLTLPLVVSLFHSTISLDPHLRDYISRHFSPARPPLCVIHDVFLGWVDQVAKDVGSTGVVFTTGGAYGTSAYVSIWNDLPHQNYSDDQEFPLPGFPENHKFRRSQLHRFLRYADGSDDWSKYFQPQLRQSMKSFGWLCNSVEEIETLGFSILRNYTKLPIWGIGPLIASPVQHSSSDNNSTGAEFVQWLSLKEPDSVLYISFGSQNTISPTQMMELAAGLESSEKPFLWVIRAPFGFDINEEMRPEWLPEGFEERMKVKKQGKLVYKLGPQLEILNHESIGGFLTHCGWNSILESLREGVPMLGW…	[5]
CccDOPA5GT	BAD91804.1	MNSSETPTDHIILLPFLAQGHLRPFFHLAHFLQSFTPFKISLLTTPLNAASFRRLSDNLNYNLNIVDLPFNSTDHGLPPNTENTEKLPLPSIVTLFHASTSLEYHVRNYLTRHHLNNPPICIIFDVFLGWANNVARSVGSTGICFNTGGAYGLAAYTSIWTHLPHRNISDDEEFSLTDFPENRKFRRNQLHRFLRFADGTDDWSRFFQPQINFSMNCSGWLNNTVEEIEPLGFEILRKKLELPIWGIGPLIATSSNCNNNNDDHGCIEWLNQFEKDSVLYISFGSQNTVNPTQMMELAKGLEESNVPFLWVIRPXFGFDINGEFKPEWLPDGFEERMMKKKQGKLVPKWGPQLEILKNEATGAFLSHCGWNSVIEGLREGVPIIGWPLAAEQAYNSKMM…	[5]
BvGT1	UGT73DN1	MGAEPQRLHVVFFPLMAAGHLIPTLDIAKLFAAHHVKTTIITTPLNAPCFTKPLESYKNLGHRIDIEIIPFPSKEAGLPEGLENFDQFTSDQMAVKFLKATELLQESFEKFLEKHKPNCIVTDMLMPFTNNVAAKFNIPRIVFHGCSYFALCMMHTLLKYQPHKSLLSDDEEFLVPNLPHEINLTRSRLPDMMRGQGDKELNDAWMKIFIHAMEAEENSFGVIMNSFYELEPEYVEYYRNVMGRKAWHIGPVSLCNRENEAKFQRGKDSSINEHECLKWLDSKKPKSVVYICFGSLAEVPTLQLREIAMGLEASEQDFIWVVRRGKENVEEEKIEEWLPYDFEDRMEGKGLIIRGWAPQVLILDHEAIGAFVTHCGWNSTLEGISCGVPMVTWPVFAEQ…	[1]
BvGT2	UGT73A36	MDDKSQQLHIVLFPFMAHGHMIPTLDIARLFAARGVKTTLITTPRNAPTFLTAIEKGNKSGAPTINVEVFNFQAQSFGLPEGCENLEQALGPGIRDRFFKAAAMLRDQLEHFLEKTRPNCLVADMFFPWATDSAAKFNIPRLVFHGHCLFALCALEIIRLHEPYNNASSDEEPFLLPHLPHEIELTRLQFSEELWKNGGDSDYKERSKAIKESELKCYGVLVNSFYELEPDYAEYFRKDLGRRAWNIGPVSLYNRSNEEKAQRGKQASIDEHECLKWLNSKKPNSVIYICFGSTMHMIPSQLNEIAMGLEASGKDFIWVVRNEDDLGEFEHRMEGKGLIIRGWAPQVLILEHEVIGAFVTHCGWNSTIEGIAAGVPMVTWPVFAEQFLNEKLITRVLRI…	[1]
BvGT3	UGT73A38	MSAEPQDFHVVLFPFMAHGHMIPMLDIARLFTARDNVKATIITTQLNIATITKDIESNKTTRTPIFNIELFKFPAQEVGLPEGFENLEQVLRPEFFDKFFEATELLNEQLEKYLEKVRPNCLVADMFFPWATDSAAKFNIPRLVFHGTSIIALCAEEIIRLYEPFNNVSSDEEPFVLPLLPHEIQLRRSQISEGLTENEETDYKRKIANIKESELKSYGVIINSFYEMEPDYAKFYSKELRRRSWNVGPVSLSNRSIEDKNQGDKQALIDEHECLQWLNSKKPDSVTYICFGSTTSFIAPQLHEIAMALEASGEDFIWVVKDDENVKGEEWLPTGFKQRMEGKGFIITGWAPQVLILEHEAIRAFMTHCGWNSILEGISAGVPMVTWPIFAEQFYNEKL…	[1]
BvGT4	UGT73A39	MGAEEFHVVLFPFMAHGHMIPILDIARLFAVRDNVKATIITTPLNVTNFTKDNESNMESSAPIVNIEVFRFPAQEVGLPEGFENLEKVMKPELLNKFFKAAGMLNEQLEQYLEKIRPNCLVADMFFPWATESAAKFNIPRLVFHGTSNFALCAQEIVRLYKPFKNVTSDEEPFVLPSLPHDIQMRRLQIPEDLWKYDGTEFEKRMDSLKDSEIKSYGVLVNSFYELEPDYAEFFKKELGRKTWNIGPVSLSNRSVKDKSQREKEPLIDQHECLKWLNSKKPDSVVYICFGSTASFIAPQLHEMALALEVSGQEFIWIVKNDENGRSKEWLPPGFEQRTEGKGLIIRGWVPQVLILEHEAIGAFVTHCGWNSTLEGISAGVPMVTWPIFAEQFYNEKLVN…	[1]

## Sheet: Oligos
Supplementary information 2 - Primers
Primer ID	Function	Sequence, 5' to 3'
PR-6	Amplification of TEF1 promoter	CACGCGAUGCACACACCATAGCTTC
PR-8	Amplification of PGK1 promoter	ATGACAGAUTTGTTTTATATTTGTTG
PR-1750	Amplification of TEF1 promoter	ACCTGCACUTTGTAATTAAAACTTAGATTAGATTG
PR-22420	Amplification of EasyClone MF backbones for USER cloning	ATCGCACGUGTAGATACGTTGTTGACACTTC
PR-22421	Amplification of EasyClone MF backbones for USER cloning	ATCGCGTGUATCCGCTCTAACCGAAAAGGAAG
PR-23963	Amplification of IntC_2 integration site for USER cloning	ATCGCACGUAAGTGTGGATGGGGAAGTGAGT
PR-23967	Amplification of Promoter of TEF1 from Y. lipolytica for USER cloning	AGTACTGCAAAAAGUGCTGGTCGGA
PR-23968	Amplification of IntC_2 integration site for USER cloning	ATCGCGTGUCTTCTGTTCGGAATCAACCTCAAGG
PR-25064	Amplification of BvTYH_W13L_F309L. Overhang for USER cloning into EasyClone vector at position of G2	ATCTGTCAUAAAACAATG GATCACGCAACATTAGCTAT
PR-25065	Amplification of BvTYH_W13L_F309L. Overhang for USER cloning into EasyClone vector at position of G2	CACGCGAUTTAGTATCTTGGAATTGGGATCAA
PR-25066	Amplification of MjDOD. Overhang for USER cloning into EasyClone vector at position of G1	AGTGCAGGUAAAACAATGAAGGGAACCTACTACATCAA
PR-25067	Amplification of MjDOD. Overhang for USER cloning into EasyClone vector at position of G1	CGTGCGAUTTACGTCGGTCTTTTGGGTGG
PR-25382	Amplification of DbB5GT. Overhang for USER cloning into EasyClone vector at position of G1	AGTGCAGGUAAAACAATGGGTACTCAT
PR-25383	Amplification of DbB5GT. Overhang for USER cloning into EasyClone vector at position of G1	CGTGCGAUTCACTCTTTCTCGGAGGT
PR-26838	Primer for point-mutating TYH in L309F	ACTCAAAGGUAGATGATGTAGTATCAGTACC
PR-26839	Primer for point-mutating TYH in L309F	ACCTTTGAGUGGGTTATGACTGAGTTAA
PR-27948	Amplification of BvGT2. Overhang for USER cloning into EasyClone vector at position of G1	AGTGCAGGUAAAACAATGGACGACAAGTCCCAACA
PR-27949	Amplification of BvGT2. Overhang for USER cloning into EasyClone vector at position of G1	CGTGCGAU TTAGGTAGACAAACCTCTCA
PR-28834	Amplification of BvGT2_Yl. Overhang for USER cloning into EasyCloneYALI vector at position of G7	ACTTTTTGCAGTACUAACCGCAGGACGACAAGTCTCAGCAGCT
PR-28835	Amplification of BvGT2_Yl. Overhang for USER cloning into EasyCloneYALI vector at position of G7	CACGCGAUTTAGGTAGACAGGCCTCGCA
PR-29836	Amplification of Bv5GT. Overhang for USER cloning into EasyClone vector at position of G1	AGTGCAGGUAAAACAATGTTCTTCCATGATAAC
PR-29837	Amplification of Bv5GT. Overhang for USER cloning into EasyClone vector at position of G1	CGTGCGAUTTATGGGGCGTAATGATC
PR-29838	Amplification of CqGT1. Overhang for USER cloning into EasyClone vector at position of G1	AGTGCAGGUAAAACAATGGGTGATAAGCCAC
PR-29839	Amplification of CqGT1. Overhang for USER cloning into EasyClone vector at position of G1	CGTGCGAUTTAGGCAATAATTCTAGC
PR-29840	Amplification of PaGT1. Overhang for USER cloning into EasyClone vector at position of G1	AGTGCAGGUAAAACAATGGGTGGTCAAAAC
PR-29841	Amplification of PaGT1. Overhang for USER cloning into EasyClone vector at position of G1	CGTGCGAUTTAAGAATGAGAGGACATC
PR-29842	Amplification of SoGT1. Overhang for USER cloning into EasyClone vector at position of G1	AGTGCAGGUAAAACAATGGGTGCTAAGCC
PR-29843	Amplification of SoGT1. Overhang for USER cloning into EasyClone vector at position of G1	CGTGCGAUTTAGACTTCTTCATTCAAC
PR-29844	Amplification of VrGT1. Overhang for USER cloning into EasyClone vector at position of G1	AGTGCAGGUAAAACAATGATGGGTTCTGAAAC
PR-29845	Amplification of VrGT1. Overhang for USER cloning into EasyClone vector at position of G1	CGTGCGAUCTAGATCTGAGCATGGTAC
PR-30008	Amplification of BgGT1. Overhang for USER cloning into EasyClone vector at position of G1.	CGTGCGAUTTATGGACCAGAAGTAGCATC
PR-30009	Amplification of BgGT1. Overhang for USER cloning into EasyClone vector at position of G1.	AGTGCAGGUAAAACAATGGGTTCTGAAGG
PR-30010	Amplification of BgGT2. Overhang for USER cloning into EasyClone vector at position of G1.	CGTGCGAUTTAACCAATTGGCTTAGACC
PR-30011	Amplification of BgGT2. Overhang for USER cloning into EasyClone vector at position of G1.	AGTGCAGGUAAAACAATGGAATCCGAATC
PR-30012	Amplification of BgGT3. Overhang for USER cloning into EasyClone vector at position of G1.	CGTGCGAUTCAAGACTGTTGGGCTG
PR-30013	Amplification of BgGT3. Overhang for USER cloning into EasyClone vector at position of G1.	AGTGCAGGUAAAACAATGAAGATGGAAAATCAAG
PR-31226	Amplification of CqGT2. Overhang for USER cloning into EasyClone vector at position of G1	CGTGCGAUTTAGGTACTAAGCCCAC
PR-31227	Amplification of CqGT2. Overhang for USER cloning into EasyClone vector at position of G1	AGTGCAGGUAAAACAATGGGCGCTGAACCCC
PR-31228	Amplification of CqGT3. Overhang for USER cloning into EasyClone vector at position of G1	CGTGCGAUCTAACGATTGTCAGGCG
PR-31229	Amplification of CqGT3. Overhang for USER cloning into EasyClone vector at position of G1	AGTGCAGGUAAAACAATGGGCGCAGAACCAG
PR-31230	Amplification of CqGT4. Overhang for USER cloning into EasyClone vector at position of G1	CGTGCGAUTTAATTCTGCTGACGTAATTGG
PR-31231	Amplification of CqGT4. Overhang for USER cloning into EasyClone vector at position of G1	AGTGCAGGUAAAACAATGGACGTCCACGAGG
PR-31232	Amplification of CqGT5. Overhang for USER cloning into EasyClone vector at position of G1	CGTGCGAUCTATGCATGGTAGTGCC
PR-31233	Amplification of CqGT5. Overhang for USER cloning into EasyClone vector at position of G1	AGTGCAGGUAAAACAATGGCAAACGACGAGCC
PR-31234	Amplification of CqGT6. Overhang for USER cloning into EasyClone vector at position of G1	CGTGCGAUTTAATCGTGCTTTTGGAAG
PR-31235	Amplification of CqGT6. Overhang for USER cloning into EasyClone vector at position of G1	AGTGCAGGUAAAACAATGGTTAATGAGTATTATC
PR-31236	Amplification of SoGT2. Overhang for USER cloning into EasyClone vector at position of G1	CGTGCGAUTCAATTATGGTTCTTTGTTG
PR-31237	Amplification of SoGT2. Overhang for USER cloning into EasyClone vector at position of G1	AGTGCAGGUAAAACAATGAAAATGGATGGCG
PR-31238	Amplification of SoGT3. Overhang for USER cloning into EasyClone vector at position of G1	CGTGCGAUTCAGTTTTGCTGCCTTAG
PR-31239	Amplification of SoGT3. Overhang for USER cloning into EasyClone vector at position of G1	AGTGCAGGUAAAACAATGGGAGTTAAAGCTAAAG
PR-31240	Amplification of SoGT4. Overhang for USER cloning into EasyClone vector at position of G1	CGTGCGAUCTAAACTGTTAACATTG
PR-31241	Amplification of SoGT4. Overhang for USER cloning into EasyClone vector at position of G1	AGTGCAGGUAAAACAATGGGAGCTAAACCGG
PR-31242	Amplification of SoGT5. Overhang for USER cloning into EasyClone vector at position of G1	CGTGCGAUTCATAATTGATCACTCTG
PR-31243	Amplification of SoGT5. Overhang for USER cloning into EasyClone vector at position of G1	AGTGCAGGUAAAACAATGGCTGTTGAGG
PR-31244	Amplification of SoGT6. Overhang for USER cloning into EasyClone vector at position of G1	CGTGCGAUTCAATTCTGCTGCCTC
PR-31245	Amplification of SoGT6. Overhang for USER cloning into EasyClone vector at position of G1	AGTGCAGGUAAAACAATGGGAGTCGAAACAG
PR-31246	Amplification of SoGT7. Overhang for USER cloning into EasyClone vector at position of G1	CGTGCGAUTCACAATAACAATGAGGTC
PR-31247	Amplification of SoGT7. Overhang for USER cloning into EasyClone vector at position of G1	AGTGCAGGUAAAACAATGGCAGATGACGAGC
PR-31248	Amplification of CsGT1. Overhang for USER cloning into EasyClone vector at position of G1	CGTGCGAUCTAAGCCCTATAAAGTGAAAGC
PR-31249	Amplification of CsGT1. Overhang for USER cloning into EasyClone vector at position of G1	AGTGCAGGUAAAACAATGGGACAATTGCACG
PR-31250	Amplification of CiSiGT1. Overhang for USER cloning into EasyClone vector at position of G1	CGTGCGAUTCATCGACGCCAGAGTAGC
PR-31251	Amplification of CiSiGT1. Overhang for USER cloning into EasyClone vector at position of G1	AGTGCAGGUAAAACAATGGTCATCGAGACCC
PR-31252	Amplification of CiClGT1. Overhang for USER cloning into EasyClone vector at position of G1	CGTGCGAUTCAACTGGATTGATGACGTG
PR-31253	Amplification of CiClGT1. Overhang for USER cloning into EasyClone vector at position of G1	AGTGCAGGUAAAACAATGGGTTCCAAAATCC
PR-31254	Amplification of EgGT1. Overhang for USER cloning into EasyClone vector at position of G1	CGTGCGAUTCAAGATTTGGCGTCACG
PR-31255	Amplification of EgGT1. Overhang for USER cloning into EasyClone vector at position of G1	AGTGCAGGUAAAACAATGGGCAGTGATAATG
PR-31256	Amplification of CpGT1. Overhang for USER cloning into EasyClone vector at position of G1	CGTGCGAUTCACTGGTTCTGCGACTGTTG
PR-31257	Amplification of CpGT1. Overhang for USER cloning into EasyClone vector at position of G1	AGTGCAGGUAAAACAATGGGGTCTGAGGTCC
PR-31258	Amplification of MeGT1. Overhang for USER cloning into EasyClone vector at position of G1	CGTGCGAUTCATGGCCTACGCCACC
PR-31259	Amplification of MeGT1. Overhang for USER cloning into EasyClone vector at position of G1	AGTGCAGGUAAAACAATGGCTCAGAATTTGG
PR-31260	Amplification of RaGT1. Overhang for USER cloning into EasyClone vector at position of G1	CGTGCGAUTTATGTGTCCACAGCTAATTC
PR-31261	Amplification of RaGT1. Overhang for USER cloning into EasyClone vector at position of G1	AGTGCAGGUAAAACAATGGGATCTAAATC
PR-31262	Amplification of TcGT1. Overhang for USER cloning into EasyClone vector at position of G1	CGTGCGAUCTAGTGCCTGTGCAATGAC
PR-31263	Amplification of TcGT1. Overhang for USER cloning into EasyClone vector at position of G1	AGTGCAGGUAAAACAATGGGCTCTGAGATAC
PR-31450	Amplification of MjcDOPA5GT. Overhang for USER cloning into EasyClone vector at position of G1	CGTGCGAUTTACTGTAAAGATGGTTC
PR-31451	Amplification of MjcDOPA5GT. Overhang for USER cloning into EasyClone vector at position of G1	AGTGCAGGUAAAACAATGACCGCAATTAAAATG
PR-31810	Inserts 6xHis at C-terminus of MjcDOPA5GT via USER cloning. Primer binds to C-terminus of GT, adds His-tag and stop codon after His-tag.	CGTGCGAUTTAGTGGTGATGGTGATGATGCTGTAAAGATGG
PR-31914	Inserts 6xHis at C-terminus of DbB5GT via USER cloning. Primer binds to C-terminus of GT, adds His-tag and stop codon after His-tag.	CGTGCGAUTTAGTGGTGATGGTGATGATGCTCTTTCTCGGAGG
PR-31915	Inserts 6xHis at C-terminus of BvGT2 via USER cloning. Primer binds to C-terminus of GT, adds His-tag and stop codon after His-tag.	CGTGCGAUTTAGTGGTGATGGTGATGATGGGTAGACAAACCTC
PR-31917	Inserts 6xHis at C-terminus of SoGT1 via USER cloning. Primer binds to C-terminus of GT, adds His-tag and stop codon after His-tag.	CGTGCGAUTTAGTGGTGATGGTGATGATGGACTTCTTCATTC
PR-31918	Inserts 6xHis at C-terminus of CqGT1 via USER cloning. Primer binds to C-terminus of GT, adds His-tag and stop codon after His-tag.	CGTGCGAUTTAGTGGTGATGGTGATGATGGGCAATAATTCTAGCG
PR-31919	Inserts 6xHis at C-terminus of CqGT2 via USER cloning. Primer binds to C-terminus of GT, adds His-tag and stop codon after His-tag.	CGTGCGAUTTAGTGGTGATGGTGATGATGGGTACTAAGCCC
PR-31920	Inserts 6xHis at C-terminus of BgGT1 via USER cloning. Primer binds to C-terminus of GT, adds His-tag and stop codon after His-tag.	CGTGCGAUTTAGTGGTGATGGTGATGATGTGGACCAGAAGTAGC
PR-31921	Inserts 6xHis at C-terminus of BgGT2 via USER cloning. Primer binds to C-terminus of GT, adds His-tag and stop codon after His-tag.	CGTGCGAUTTAGTGGTGATGGTGATGATGACCAATTGGCTTAG
PR-31922	Inserts 6xHis at C-terminus of BgGT3 via USER cloning. Primer binds to C-terminus of GT, adds His-tag and stop codon after His-tag.	CGTGCGAUTTAGTGGTGATGGTGATGATGAGACTGTTGGGC
PR-32124	Inserts 6xHis at C-terminus of SoGT2 via USER cloning. Primer binds to C-terminus of GT, adds His-tag and stop codon after His-tag.	CGTGCGAUTTAGTGGTGATGGTGATGATGATTATGGTTCTTTG
PR-33237	Amplification of Promoter of TEF1 from Y. lipolytica for USER cloning	ACGTGCGAUAGAGACCGGGTTGGCGGCGC
PR-34462	Amplification of MjcDOPA5GT_Yl. Overhang for USER cloning into EasyCloneYALI vector at position of G2	ACTTTTTGCAGTACUAACCGCAGACTGCTATCAAAATGAATACG
PR-34464	Amplification of CqGT2_Yl. Overhang for USER cloning into EasyCloneYALI vector at position of G3	ACTTTTTGCAGTACUAACCGCAGGGTGCTGAGCCTCAACAAC
PR-34466	Amplification of BgGT2_Yl. Overhang for USER cloning into EasyCloneYALI vector at position of G5	ACTTTTTGCAGTACUAACCGCAGGAATCCGAATCTAAGACCG
PR-35229	Amplification of MjcDOPA5GT_Yl. Overhang for USER cloning into EasyCloneYALI vector at position of G2	ACACGCGAUTCATTGGAGAGAGGGTTCAAG
PR-35230	Amplification of CqGT2_Yl. Overhang for USER cloning into EasyCloneYALI vector at position of G3	ACACGCGAUCTAGGTGGACAGTCCTCGGAG
PR-35231	Amplification of BgGT2_Yl. Overhang for USER cloning into EasyCloneYALI vector at position of G5	ACACGCGAUTTAACCAATTGGCTTAGACC

## Sheet: BioBricks
Supplementary information 2 - BioBricks
BioBrick	Description	Oligo Fwd	Oligo Rev	Template
BB8 (TEF1p_U1)	Promoter of TEF1 from S. cerevisiae	PR-1750	PR-6	CEN.PK113-5D genome
BB10 (TEF1p::PGK1p)	Fused promoters of TEF1 and PGK1 from S. cerevisiae	PR-1750	PR-8	CEN.PK113-5D genome
BB3035 (X-3_ECMF)	Backbone for ECMF X-3 integration site with USER overhangs	PR-22420	PR-22421	pCfB3034 [4]
BB4151 (MjDOD_G1)	4,5 L-DOPA-extradiol-dioxygenase (DOD), Mirabilis jalapa with USER overhang for position 1 of EasyClone MF	PR-25066	PR25067	Synthetic gene string
BB4273 (DbB5GT_G1)	Betanidin-5-O-glycosyltransferase (GT), Dorotheanthus bellidiformis with USER overhang for position 1 for EasyClone MF	PR-25382	PR-25383	Synthetic gene string
BB4440 (BvTYH(W13L)_G1)	Cytochrome P450 monooxygenase, Beta vulgaris with USER overhang for position 1 for EasyClone MF	PR-25064, PR-26838	PR-25065, PR-26839	Synthetic gene string
BB5052 (BvGT2_G1)	UDP-glycosyltransferase, Beta vulgaris with USER overhang for position 1 for EasyClone MF	PR-27948	PR-27949	Synthetic gene string
BB5218 (BvGT2_Yl_w/o ATG_G2)	BvGT2_Yl with USER overhang for position 1 for EasyCloneYALI	PR-28835	PR-28834	Synthetic gene string
BB5709 (BgGT1_G1)	UDP-glycosyltransferase, Bougainvillea glabra with USER overhang for position 1 for EasyClone MF	PR-30008	PR-30009	Synthetic gene string
BB5715 (BgGT2_G1)	UDP-glycosyltransferase, Bougainvillea glabra with USER overhang for position 1 for EasyClone MF	PR-30010	PR-30011	Synthetic gene string
BB5716 (BgGT3_G1)	UDP-glycosyltransferase, Bougainvillea glabra with USER overhang for position 1 for EasyClone MF	PR-30012	PR-30013	Synthetic gene string
BB5746 (BvGT5_G1)	UDP-glycosyltransferase, Beta vulgaris with USER overhang for position 1 for EasyClone MF	PR-29836	PR-29837	Synthetic gene string
BB5747 (CqGT1_G1)	UDP-glycosyltransferase, Chenopodium quinoa with USER overhang for position 1 for EasyClone MF	PR-29838	PR-29839	Synthetic gene string
BB5748 (PaGT1_G1)	UDP-glycosyltransferase, Prunus avium with USER overhang for position 1 for EasyClone MF	PR-29840	PR-29841	Synthetic gene string
BB5749 (SoGT1_G1)	UDP-glycosyltransferase, Spinacia oleracea with USER overhang for position 1 for EasyClone MF	PR-29842	PR-29843	Synthetic gene string
BB5750 (VrGT1_G1)	UDP-glycosyltransferase, Chenopodium quinoa with USER overhang for position 1 for EasyClone MF	PR-29844	PR-29845	Synthetic gene string
BB5949 (IntC_2_MF)	EasyCloneYALI plasmid for integration site IntC_2 with USER overhang	PR-23968	PR-23963	[7]
BB5973 (CqGT2_G1)	UDP-glycosyltransferase, Chenopodium quinoa with USER overhang for position 1 for EasyClone MF	PR-31226	PR-31227	Synthetic gene string
BB5974 (CqGT3_G1)	UDP-glycosyltransferase, Chenopodium quinoa with USER overhang for position 1 for EasyClone MF	PR-31228	PR-31229	Synthetic gene string
BB5975 (CqGT4_G1)	UDP-glycosyltransferase, Chenopodium quinoa with USER overhang for position 1 for EasyClone MF	PR-31230	PR-31231	Synthetic gene string
BB5976 (CqGT5_G1)	UDP-glycosyltransferase, Chenopodium quinoa with USER overhang for position 1 for EasyClone MF	PR-31232	PR-31233	Synthetic gene string
BB5977 (CqGT6_G1)	UDP-glycosyltransferase, Chenopodium quinoa with USER overhang for position 1 for EasyClone MF	PR-31234	PR-31235	Synthetic gene string
BB5978 (SoGT2_G1)	UDP-glycosyltransferase, Spinacia oleracea with USER overhang for position 1 for EasyClone MF	PR-31236	PR-31237	Synthetic gene string
BB5979 (SoGT3_G1)	UDP-glycosyltransferase, Spinacia oleracea with USER overhang for position 1 for EasyClone MF	PR-31238	PR-31239	Synthetic gene string
BB5980 (SoGT4_G1)	UDP-glycosyltransferase, Spinacia oleracea with USER overhang for position 1 for EasyClone MF	PR-31240	PR-31241	Synthetic gene string
BB5981 (SoGT5_G1)	UDP-glycosyltransferase, Spinacia oleracea with USER overhang for position 1 for EasyClone MF	PR-31242	PR-31243	Synthetic gene string
BB5982 (SoGT6_G1)	UDP-glycosyltransferase, Spinacia oleracea with USER overhang for position 1 for EasyClone MF	PR-31244	PR-31245	Synthetic gene string
BB5983 (SoGT7_G1)	UDP-glycosyltransferase, Spinacia oleracea with USER overhang for position 1 for EasyClone MF	PR-31246	PR-31247	Synthetic gene string
BB5984 (CsGT1_G1)	UDP-glycosyltransferase, Camellia sinensis with USER overhang for position 1 for EasyClone MF	PR-31248	PR-31249	Synthetic gene string
BB5985 (CiSiGT1_G1)	UDP-glycosyltransferase, Citrus sinensis with USER overhang for position 1 for EasyClone MF	PR-31250	PR-31251	Synthetic gene string
BB5986 (CiClGT1_G1)	UDP-glycosyltransferase, Citrus clementina with USER overhang for position 1 for EasyClone MF	PR-31252	PR-31253	Synthetic gene string
BB5987 (EgGT1_G1)	UDP-glycosyltransferase, Eucalyptus grandis with USER overhang for position 1 for EasyClone MF	PR-31254	PR-31255	Synthetic gene string
BB5988 (CpGT1_G1)	UDP-glycosyltransferase, Carica papaya with USER overhang for position 1 for EasyClone MF	PR-31256	PR-31257	Synthetic gene string
BB5989 (MeGT1_G1)	UDP-glycosyltransferase, Manihot esculenta with USER overhang for position 1 for EasyClone MF	PR-31258	PR-31259	Synthetic gene string
BB5990 (RaGT1_G1)	UDP-glycosyltransferase, Rhodamnia argentea with USER overhang for position 1 for EasyClone MF	PR-31260	PR-31261	Synthetic gene string
BB5991 (TcGT1_G1)	UDP-glycosyltransferase, Theobroma cacao with USER overhang for position 1 for EasyClone MF	PR-31262	PR-31263	Synthetic gene string
BB6036 (MjcDOPA5GT_G1)	UDP-glycosyltransferase 2, Mirabilis jalapa with USER overhang for position 1 for EasyClone MF	PR-31450	PR-31451	Synthetic gene string
BB6159 (MjcDOPA5GT-His_G1)	UDP-glycosyltransferase 2, Mirabilis jalapa, fused to C-terminal 6xHis-tag with USER overhang for cloning into position 1 of EasyClone vector	PR-31451	PR-31810	Synthetic gene string
BB6178 (DbB5GT-His_G1)	UDP-glycosyltransferase 2, Dorotheanthus bellidiformis, fused to C-terminal 6xHis-tag with USER overhang for cloning into position 1 of EasyClone vector	PR-31914	PR-25382	Synthetic gene string
BB6179 (BvGT2-His_G1)	UDP-glycosyltransferase 2, Beta vulgaris, fused to C-terminal 6xHis-tag with USER overhang for cloning into position 1 of EasyClone vector	PR-31915	PR-27948	Synthetic gene string
BB6181 (SoGT1-His_G1)	UDP-glycosyltransferase 1, Spinacia oleracea, fused to C-terminal 6xHis-tag with USER overhang for cloning into position 1 of EasyClone vector	PR-31917	PR-29842	Synthetic gene string
BB6182 (CqGT1-His_G1)	UDP-glycosyltransferase 1, Chenopodium quinoa, fused to C-terminal 6xHis-tag with USER overhang for cloning into position 1 of EasyClone vector	PR-31918	PR-29838	Synthetic gene string
BB6183 (CqGT2-His_G1)	UDP-glycosyltransferase 2, Chenopodium quinoa, fused to C-terminal 6xHis-tag with USER overhang for cloning into position 1 of EasyClone vector	PR-31919	PR-31227	Synthetic gene string
BB6184 (BgGT1-His_G1)	UDP-glycosyltransferase 1, Bougainvillea glabra, fused to C-terminal 6xHis-tag with USER overhang for cloning into position 1 of EasyClone vector	PR-31920	PR-30009	Synthetic gene string
BB6185 (BgGT2-His_G1)	UDP-glycosyltransferase 2, Bougainvillea glabra, fused to C-terminal 6xHis-tag with USER overhang for cloning into position 1 of EasyClone vector	PR-31921	PR-30011	Synthetic gene string
BB6186 (BgGT3-His_G1)	UDP-glycosyltransferase 3, Bougainvillea glabra, fused to C-terminal 6xHis-tag with USER overhang for cloning into position 1 of EasyClone vector	PR-31922	PR-30013	Synthetic gene string
BB6278 (SoGT2-His_G1)	UDP-glycosyltransferase 2, Spinacia oleracea, fused to C-terminal 6xHis-tag with USER overhang for cloning into position 1 of EasyClone vector	PR-32124	PR-31237	Synthetic gene string
BB6738 (TEF1p_in_U2)	Promoter of TEF1 from Y. lipolytica with overhang for position P2 in EasyClone YALI	PR-33237	PR-23967	[7]
BB7536 (MjcDOPA5GT_Yl_w/o ATG_G2)	MjcDOPA5GT_Yl with USER overhang for position 1 for EasyCloneYALI	PR-35229	PR-34462	Synthetic gene string
BB7537 (CqGT2_Yl_w/o ATG_G2)	CqGT2_Yl with USER overhang for position 1 for EasyCloneYALI	PR-35230	PR-34464	Synthetic gene string
BB7538 (BgGT2_Yl_w/o ATG_G2)	BgGT2_Yl with USER overhang for position 1 for EasyCloneYALI	PR-35231	PR-34466	Synthetic gene string

## Sheet: Plasmids
Supplementary information 2 - Plasmids
Plasmid	Parent plasmid; BioBricks	Relevant characteristics	Source
episomal plasmids
pCfB2312 (CEN/ARS_Cas9_kanMX)	-	Cas9 expressing	[6]
gRNA plasmids
pCfB3020 (p-gRNA-X-2)	-	gRNA targetting X-2 site	[4]
pCfB3041 (p-gRNA X-3)	-	gRNA targetting X-3 site	[4]
pCfB6627 (p-gRNA IntC_2)	-	gRNA targetting IntC_2 site	[7]
Yeast genome integration vectors
pCfB9703	pCfB2899; BB10 (TEF1p::PGK1p), BB4440 (BvTYH(W13L)_G1), BB4151 (MjDOD_G1)	X-2_ADH1t<-MjDOD<-TEF1p::PGK1t->BvTYH(W13L)<-CYC1t	[1]
pCfB10106	BB3035; BB8 (TEF1p_U1), BB4273 (DbB5GT_G1)	X-3_ADH1t<-DbB5GT<-TEF1p	[1]
pCfB10369	BB3035; BB8 (TEF1p_U1), BB5052 (BvGT2_G1)	X-3_ADH1t<-BvGT2<-TEF1p	[1]
pCfB11393	BB3035; BB8 (TEF1p_U1), BB5709 (BgGT1_G1)	X-3_ADH1t<-BgGT1<-TEF1p	This study
pCfB11394	BB3035; BB8 (TEF1p_U1), BB5715 (BgGT2_G1)	X-3_ADH1t<-BgGT2<-TEF1p	This study
pCfB11395	BB3035; BB8 (TEF1p_U1), BB5716 (BgGT3_G1)	X-3_ADH1t<-BgGT3<-TEF1p	This study
pCfB11424	BB3035; BB8 (TEF1p_U1), BB5746 (BvGT5_G1)	X-3_ADH1t<-BvGT5<-TEF1p	This study
pCfB11425	BB3035; BB8 (TEF1p_U1), BB5747 (CqGT1_G1)	X-3_ADH1t<-CqGT1<-TEF1p	This study
pCfB11426	BB3035; BB8 (TEF1p_U1), BB5748 (PaGT1_G1)	X-3_ADH1t<-PaGT1<-TEF1p	This study
pCfB11427	BB3035; BB8 (TEF1p_U1), BB5749 (SoGT1_G1)	X-3_ADH1t<-SoGT1<-TEF1p	This study
pCfB11428	BB3035; BB8 (TEF1p_U1), BB5750 (VrGT1_G1)	X-3_ADH1t<-VrGT1<-TEF1p	This study
pCfB11617	BB3035; BB8 (TEF1p_U1), BB5973 (CqGT2_G1)	X-3_ADH1t<-CqGT2<-TEF1p	This study
pCfB11618	BB3035; BB8 (TEF1p_U1), BB5974 (CqGT3_G1)	X-3_ADH1t<-CqGT3<-TEF1p	This study
pCfB11619	BB3035; BB8 (TEF1p_U1), BB5975 (CqGT4_G1)	X-3_ADH1t<-CqGT4<-TEF1p	This study
pCfB11620	BB3035; BB8 (TEF1p_U1), BB5976 (CqGT5_G1)	X-3_ADH1t<-CqGT5<-TEF1p	This study
pCfB11621	BB3035; BB8 (TEF1p_U1), BB5977 (CqGT6_G1)	X-3_ADH1t<-CqGT6<-TEF1p	This study
pCfB11622	BB3035; BB8 (TEF1p_U1), BB5978 (SoGT2_G1)	X-3_ADH1t<-SoGT2<-TEF1p	This study
pCfB11623	BB3035; BB8 (TEF1p_U1), BB5979 (SoGT3_G1)	X-3_ADH1t<-SoGT3<-TEF1p	This study
pCfB11624	BB3035; BB8 (TEF1p_U1), BB5980 (SoGT4_G1)	X-3_ADH1t<-SoGT4<-TEF1p	This study
pCfB11625	BB3035; BB8 (TEF1p_U1), BB5981 (SoGT5_G1)	X-3_ADH1t<-SoGT5<-TEF1p	This study
pCfB11626	BB3035; BB8 (TEF1p_U1), BB5982 (SoGT6_G1)	X-3_ADH1t<-SoGT6<-TEF1p	This study
pCfB11627	BB3035; BB8 (TEF1p_U1), BB5983 (SoGT7_G1)	X-3_ADH1t<-SoGT7<-TEF1p	This study
pCfB11628	BB3035; BB8 (TEF1p_U1), BB5984 (CsGT1_G1)	X-3_ADH1t<-CsGT1<-TEF1p	This study
pCfB11629	BB3035; BB8 (TEF1p_U1), BB5985 (CiSiGT1_G1)	X-3_ADH1t<-CiSiGT1<-TEF1p	This study
pCfB11630	BB3035; BB8 (TEF1p_U1), B5986 (CiClGT1_G1)	X-3_ADH1t<-CiClGT1<-TEF1p	This study
pCfB11631	BB3035; BB8 (TEF1p_U1), BB5987 (EgGT1_G1)	X-3_ADH1t<-EgGT1<-TEF1p	This study
pCfB11632	BB3035; BB8 (TEF1p_U1), BB5988 (CpGT1_G1)	X-3_ADH1t<-CpGT1<-TEF1p	This study
pCfB11633	BB3035; BB8 (TEF1p_U1), BB5989 (MeGT1_G1)	X-3_ADH1t<-MeGT1<-TEF1p	This study
pCfB11634	BB3035; BB8 (TEF1p_U1), BB5990 (RaGT1_G1)	X-3_ADH1t<-RaGT1<-TEF1p	This study
pCfB11635	BB3035; BB8 (TEF1p_U1), BB5991 (TcSGT1_G1)	X-3_ADH1t<-TcGT1<-TEF1p	This study
pCfB11699	BB3035; BB8 (TEF1p_U1), BB6036 (MjcDOPA5GT_G1)	X-3_ADH1t<-MjcDOPA5GT<-TEF1p	This study
pCfB11832	BB3035; BB8 (TEF1p_U1), BB6159 (MjcDOPA5GT-His_G1)	X-3_ADH1t<-MjcDOPA5GT-His<-TEF1p	This study
pCfB11835	BB3035; BB8 (TEF1p_U1), BB6178 (DbB5GT-His_G1)	X-3_ADH1t<-DbB5GT-His<-TEF1p	This study
pCfB11836	BB3035; BB8 (TEF1p_U1), BB6179 (BvGT2-His_G1)	X-3_ADH1t<-BvGT2-His<-TEF1p	This study
pCfB11838	BB3035; BB8 (TEF1p_U1), BB6181 (SoGT1-His_G1)	X-3_ADH1t<-SoGT1-His<-TEF1p	This study
pCfB11839	BB3035; BB8 (TEF1p_U1), BB6182 (CqGT1-His_G1)	X-3_ADH1t<-CqGT1-His<-TEF1p	This study
pCfB11840	BB3035; BB8 (TEF1p_U1), BB6183 (CqGT2-His_G1)	X-3_ADH1t<-CqGT2-His<-TEF1p	This study
pCfB11841	BB3035; BB8 (TEF1p_U1), BB6184 (BgGT1-His_G1)	X-3_ADH1t<-BgGT1-His<-TEF1p	This study
pCfB11842	BB3035; BB8 (TEF1p_U1), BB6185 (BgGT2-His_G1)	X-3_ADH1t<-BgGT2-His<-TEF1p	This study
pCfB11843	BB3035; BB8 (TEF1p_U1), BB6186 (BgGT3-His_G1)	X-3_ADH1t<-BgGT3-His<-TEF1p	This study
pCfB11887	BB3035; BB8 (TEF1p_U1), BB6278 (SoGT2-His_G1)	X-3_ADH1t<-SoGT2-His<-TEF1p	This study
pCfB13266	pCfB6682; BB6738 (TEF1p_in_U2), BB7536 (MjcDOPA5GT_Yl_w/o ATG_G2)	IntC_2_TEF1p_in->MjcDOPA5GT_Yl->LIP2t	This study
pCfB13267	pCfB6682; BB6738 (TEF1p_in_U2), BB7537 (CqGT2_Yl_w/o ATG_G2)	IntC_2_TEF1p_in->CqGT2_Yl->LIP2t	This study
pCfB13268	pCfB6682; BB6738 (TEF1p_in_U2), BB7538 (BgGT2_Yl_w/o ATG_G2)	IntC_2_TEF1p_in->BgGT2_Yl->LIP2t	This study
pCfB13269	pCfB6682; BB6738 (TEF1p_in_U2), BB5218 (BvGT2_Yl_w/o ATG_G2)	IntC_2_TEF1p_in->BvGT2_Yl->LIP2t	This study

## Sheet: Strains
Supplementary information 2 - Strains
Strain	Parental strain	Added DNA element	Relevant genotype	Source
Screening UGTs for betanin production in S. cerevisiae
CEN.PK113-7D	-	-	Mata MAL2-8c SUC2 URA3 HIS3 LEU2 TRP1	Peter Kötter
ST7574	CEN.PK113-7D	pCfB2312 (TEF1p->Cas9->CYC1t_kanMX)	Mata MAL2-8c SUC2 URA3 HIS3 LEU2 TRP1; TEF1p->Cas9->CYC1t_kanMX	Steven van der Hoek
ST9942	ST7574	pCfB9703 (X-2_ADH1t<-MjDOD<-TEF1p::PGK1t->BvTYH(W13L)<-CYC1t)	Mata MAL2-8c SUC2 URA3 HIS3 LEU2 TRP1; TEF1p->Cas9->CYC1t_kanMX; X-2_ADH1t<-MjDOD<-TEF1p::PGK1t->BvTYH(W13L)<-CYC1t;	Mahsa Babaei
ST12160	ST9942	pCfB10369 (X-3_ADH1t<-BvGT2<-TEF1p)	Mata MAL2-8c SUC2 URA3 HIS3 LEU2 TRP1; TEF1p->Cas9->CYC1t_kanMX; X-2_ADH1t<-MjDOD<-TEF1p::PGK1t->BvTYH(W13L)<-CYC1t; X-3_ADH1t<-BvGT2<-TEF1p	This study
ST12163	ST9943	pCfB11424 (X-3_ADH1t<-BvGT5<-TEF1p)	Mata MAL2-8c SUC2 URA3 HIS3 LEU2 TRP1; TEF1p->Cas9->CYC1t_kanMX; X-2_ADH1t<-MjDOD<-TEF1p::PGK1t->BvTYH(W13L)<-CYC1t; X-3_ADH1t<-BvGT5<-TEF1p	This study
ST12164	ST9942	pCfB11425 (X-3_ADH1t<-CqGT1<-TEF1p)	Mata MAL2-8c SUC2 URA3 HIS3 LEU2 TRP1; TEF1p->Cas9->CYC1t_kanMX; X-2_ADH1t<-MjDOD<-TEF1p::PGK1t->BvTYH(W13L)<-CYC1t; X-3_ADH1t<-CqGT1<-TEF1p	This study
ST12165	ST9942	pCfB11426 (X-3_ADH1t<-PaGT1<-TEF1p)	Mata MAL2-8c SUC2 URA3 HIS3 LEU2 TRP1; TEF1p->Cas9->CYC1t_kanMX; X-2_ADH1t<-MjDOD<-TEF1p::PGK1t->BvTYH(W13L)<-CYC1t; X-3_ADH1t<-PaGT1<-TEF1p	This study
ST12166	ST9942	pCfB11427 (X-3_ADH1t<-SoGT1<-TEF1p)	Mata MAL2-8c SUC2 URA3 HIS3 LEU2 TRP1; TEF1p->Cas9->CYC1t_kanMX; X-2_ADH1t<-MjDOD<-TEF1p::PGK1t->BvTYH(W13L)<-CYC1t; X-3_ADH1t<-SoGT1<-TEF1p	This study
ST12167	ST9942	pCfB11428 (X-3_ADH1t<-VrGT1<-TEF1p)	Mata MAL2-8c SUC2 URA3 HIS3 LEU2 TRP1; TEF1p->Cas9->CYC1t_kanMX; X-2_ADH1t<-MjDOD<-TEF1p::PGK1t->BvTYH(W13L)<-CYC1t; X-3_ADH1t<-VrGT1<-TEF1p	This study
ST12168	ST9942	pCfB10106 (X-3_ADH1t<-DbB5GT<-TEF1p)	Mata MAL2-8c SUC2 URA3 HIS3 LEU2 TRP1; TEF1p->Cas9->CYC1t_kanMX; X-2_ADH1t<-MjDOD<-TEF1p::PGK1t->BvTYH(W13L)<-CYC1t; X-3_ADH1t<-DbB5GT<-TEF1p	This study
ST12169	ST9942	pCfB11393 (X-3_ADH1t<-BgGT1<-TEF1p)	Mata MAL2-8c SUC2 URA3 HIS3 LEU2 TRP1; TEF1p->Cas9->CYC1t_kanMX; X-2_ADH1t<-MjDOD<-TEF1p::PGK1t->BvTYH(W13L)<-CYC1t; X-3_ADH1t<-BgGT1<-TEF1p	This study
ST12170	ST9942	pCfB11394 (X-3_ADH1t<-BgGT2<-TEF1p)	Mata MAL2-8c SUC2 URA3 HIS3 LEU2 TRP1; TEF1p->Cas9->CYC1t_kanMX; X-2_ADH1t<-MjDOD<-TEF1p::PGK1t->BvTYH(W13L)<-CYC1t; X-3_ADH1t<-BgGT2<-TEF1p	This study
ST12171	ST9942	pCfB11395 (X-3_ADH1t<-BgGT3<-TEF1p)	Mata MAL2-8c SUC2 URA3 HIS3 LEU2 TRP1; TEF1p->Cas9->CYC1t_kanMX; X-2_ADH1t<-MjDOD<-TEF1p::PGK1t->BvTYH(W13L)<-CYC1t; X-3_ADH1t<-BgGT3<-TEF1p	This study
ST12441	ST9942	pCfB11699 (X-3_ADH1t<-MjcDOPA5GT<-TEF1p)	Mata MAL2-8c SUC2 URA3 HIS3 LEU2 TRP1; TEF1p->Cas9->CYC1t_kanMX; X-2_ADH1t<-MjDOD<-TEF1p::PGK1t->BvTYH(W13L)<-CYC1t; X-3_ADH1t<-MjcDOPA5GT<-TEF1p	This study
ST12446	ST9942	pCfB11617 (X-3_ADH1t<-CqGT2<-TEF1p)	Mata MAL2-8c SUC2 URA3 HIS3 LEU2 TRP1; TEF1p->Cas9->CYC1t_kanMX; X-2_ADH1t<-MjDOD<-TEF1p::PGK1t->BvTYH(W13L)<-CYC1t; X-3_ADH1t<-CqGT2<-TEF1p	This study
ST12447	ST9942	pCfB11618 (X-3_ADH1t<-CqGT3<-TEF1p)	Mata MAL2-8c SUC2 URA3 HIS3 LEU2 TRP1; TEF1p->Cas9->CYC1t_kanMX; X-2_ADH1t<-MjDOD<-TEF1p::PGK1t->BvTYH(W13L)<-CYC1t; X-3_ADH1t<-CqGT3<-TEF1p	This study
ST12448	ST9942	pCfB11619 (X-3_ADH1t<-CqGT4<-TEF1p)	Mata MAL2-8c SUC2 URA3 HIS3 LEU2 TRP1; TEF1p->Cas9->CYC1t_kanMX; X-2_ADH1t<-MjDOD<-TEF1p::PGK1t->BvTYH(W13L)<-CYC1t; X-3_ADH1t<-CqGT4<-TEF1p	This study
ST12449	ST9942	pCfB11620 (X-3_ADH1t<-CqGT5<-TEF1p)	Mata MAL2-8c SUC2 URA3 HIS3 LEU2 TRP1; TEF1p->Cas9->CYC1t_kanMX; X-2_ADH1t<-MjDOD<-TEF1p::PGK1t->BvTYH(W13L)<-CYC1t; X-3_ADH1t<-CqGT5<-TEF1p	This study
ST12450	ST9942	pCfB11621 (X-3_ADH1t<-CqGT6<-TEF1p)	Mata MAL2-8c SUC2 URA3 HIS3 LEU2 TRP1; TEF1p->Cas9->CYC1t_kanMX; X-2_ADH1t<-MjDOD<-TEF1p::PGK1t->BvTYH(W13L)<-CYC1t; X-3_ADH1t<-CqGT6<-TEF1p	This study
ST12451	ST9942	pCfB11622 (X-3_ADH1t<-SoGT2<-TEF1p)	Mata MAL2-8c SUC2 URA3 HIS3 LEU2 TRP1; TEF1p->Cas9->CYC1t_kanMX; X-2_ADH1t<-MjDOD<-TEF1p::PGK1t->BvTYH(W13L)<-CYC1t; X-3_ADH1t<-SoGT2<-TEF1p	This study
ST12452	ST9942	pCfB11623 (X-3_ADH1t<-SoGT3<-TEF1p)	Mata MAL2-8c SUC2 URA3 HIS3 LEU2 TRP1; TEF1p->Cas9->CYC1t_kanMX; X-2_ADH1t<-MjDOD<-TEF1p::PGK1t->BvTYH(W13L)<-CYC1t; X-3_ADH1t<-SoGT3<-TEF1p	This study
ST12453	ST9942	pCfB11624 (X-3_ADH1t<-SoGT4<-TEF1p)	Mata MAL2-8c SUC2 URA3 HIS3 LEU2 TRP1; TEF1p->Cas9->CYC1t_kanMX; X-2_ADH1t<-MjDOD<-TEF1p::PGK1t->BvTYH(W13L)<-CYC1t; X-3_ADH1t<-SoGT4<-TEF1p	This study
ST12454	ST9942	pCfB11625 (X-3_ADH1t<-SoGT5<-TEF1p)	Mata MAL2-8c SUC2 URA3 HIS3 LEU2 TRP1; TEF1p->Cas9->CYC1t_kanMX; X-2_ADH1t<-MjDOD<-TEF1p::PGK1t->BvTYH(W13L)<-CYC1t; X-3_ADH1t<-SoGT5<-TEF1p	This study
ST12455	ST9942	pCfB11626 (X-3_ADH1t<-SoGT6<-TEF1p)	Mata MAL2-8c SUC2 URA3 HIS3 LEU2 TRP1; TEF1p->Cas9->CYC1t_kanMX; X-2_ADH1t<-MjDOD<-TEF1p::PGK1t->BvTYH(W13L)<-CYC1t; X-3_ADH1t<-SoGT6<-TEF1p	This study
ST12456	ST9942	pCfB11627 (X-3_ADH1t<-SoGT7<-TEF1p)	Mata MAL2-8c SUC2 URA3 HIS3 LEU2 TRP1; TEF1p->Cas9->CYC1t_kanMX; X-2_ADH1t<-MjDOD<-TEF1p::PGK1t->BvTYH(W13L)<-CYC1t; X-3_ADH1t<-SoGT7<-TEF1p	This study
ST12457	ST9942	pCfB11628 (X-3_ADH1t<-CsGT1<-TEF1p)	Mata MAL2-8c SUC2 URA3 HIS3 LEU2 TRP1; TEF1p->Cas9->CYC1t_kanMX; X-2_ADH1t<-MjDOD<-TEF1p::PGK1t->BvTYH(W13L)<-CYC1t; X-3_ADH1t<-CsGT1<-TEF1p	This study
ST12458	ST9942	pCfB11629 (X-3_ADH1t<-CiSiGT1<-TEF1p)	Mata MAL2-8c SUC2 URA3 HIS3 LEU2 TRP1; TEF1p->Cas9->CYC1t_kanMX; X-2_ADH1t<-MjDOD<-TEF1p::PGK1t->BvTYH(W13L)<-CYC1t; X-3_ADH1t<-CiSiGT1<-TEF1p	This study
ST12459	ST9942	pCfB11630 (X-3_ADH1t<-CiClGT1<-TEF1p)	Mata MAL2-8c SUC2 URA3 HIS3 LEU2 TRP1; TEF1p->Cas9->CYC1t_kanMX; X-2_ADH1t<-MjDOD<-TEF1p::PGK1t->BvTYH(W13L)<-CYC1t; X-3_ADH1t<-CiClGT1<-TEF1p	This study
ST12460	ST9942	pCfB11631 (X-3_ADH1t<-EgGT1<-TEF1p)	Mata MAL2-8c SUC2 URA3 HIS3 LEU2 TRP1; TEF1p->Cas9->CYC1t_kanMX; X-2_ADH1t<-MjDOD<-TEF1p::PGK1t->BvTYH(W13L)<-CYC1t; X-3_ADH1t<-EgGT1<-TEF1p	This study
ST12461	ST9942	pCfB11632 (X-3_ADH1t<-CpGT1<-TEF1p)	Mata MAL2-8c SUC2 URA3 HIS3 LEU2 TRP1; TEF1p->Cas9->CYC1t_kanMX; X-2_ADH1t<-MjDOD<-TEF1p::PGK1t->BvTYH(W13L)<-CYC1t; X-3_ADH1t<-CpGT1<-TEF1p	This study
ST12462	ST9942	pCfB11633 (X-3_ADH1t<-MeGT1<-TEF1p)	Mata MAL2-8c SUC2 URA3 HIS3 LEU2 TRP1; TEF1p->Cas9->CYC1t_kanMX; X-2_ADH1t<-MjDOD<-TEF1p::PGK1t->BvTYH(W13L)<-CYC1t; X-3_ADH1t<-MeGT1<-TEF1p	This study
ST12463	ST9942	pCfB11634 (X-3_ADH1t<-RaGT1<-TEF1p)	Mata MAL2-8c SUC2 URA3 HIS3 LEU2 TRP1; TEF1p->Cas9->CYC1t_kanMX; X-2_ADH1t<-MjDOD<-TEF1p::PGK1t->BvTYH(W13L)<-CYC1t; X-3_ADH1t<-RaGT1<-TEF1p	This study
ST12464	ST9942	pCfB11635 (X-3_ADH1t<-TcGT1<-TEF1p)	Mata MAL2-8c SUC2 URA3 HIS3 LEU2 TRP1; TEF1p->Cas9->CYC1t_kanMX; X-2_ADH1t<-MjDOD<-TEF1p::PGK1t->BvTYH(W13L)<-CYC1t; X-3_ADH1t<-TcGT1<-TEF1p	This study
Expression of UGTs in S. cerevisiae
ST12541 (ST9942 + MjcDOPA5GT-His)	ST9942	pCfB11832 (X-3_ADH1t<-MjcDOPA5GT-His<-TEF1p)	Mata MAL2-8c SUC2 URA3 HIS3 LEU2 TRP1; TEF1p->Cas9->CYC1t_kanMX; X-2_ADH1t<-MjDOD<-TEF1p::PGK1t->BvTYH(W13L)<-CYC1t; X-3_ADH1t<-MjcDOPA5GT-His<-TEF1p	This study
ST12604 (ST9942 + DbB5GT-His)	ST9942	pCfB11835 (X-3_ADH1t<-DbB5GT-His<-TEF1p)	Mata MAL2-8c SUC2 URA3 HIS3 LEU2 TRP1; TEF1p->Cas9->CYC1t_kanMX; X-2_ADH1t<-MjDOD<-TEF1p::PGK1t->BvTYH(W13L)<-CYC1t; X-3_ADH1t<-DbB5GT-His<-TEF1p	This study
ST12605 (ST9942 + BvGT2-His)	ST9942	pCfB11836 (X-3_ADH1t<-BvGT2-His<-TEF1p)	Mata MAL2-8c SUC2 URA3 HIS3 LEU2 TRP1; TEF1p->Cas9->CYC1t_kanMX; X-2_ADH1t<-MjDOD<-TEF1p::PGK1t->BvTYH(W13L)<-CYC1t; X-3_ADH1t<-BvGT2-His<-TEF1	This study
ST12607 (ST9942 + SoGT1-His)	ST9942	pCfB11838 (X-3_ADH1t<-SoGT1-His<-TEF1p)	Mata MAL2-8c SUC2 URA3 HIS3 LEU2 TRP1; TEF1p->Cas9->CYC1t_kanMX; X-2_ADH1t<-MjDOD<-TEF1p::PGK1t->BvTYH(W13L)<-CYC1t; X-3_ADH1t<-SoGT1-His<-TEF1p	This study
ST12608 (ST9942 + CqGT1-His)	ST9942	pCfB11839 (X-3_ADH1t<-CqGT1-His<-TEF1p)	Mata MAL2-8c SUC2 URA3 HIS3 LEU2 TRP1; TEF1p->Cas9->CYC1t_kanMX; X-2_ADH1t<-MjDOD<-TEF1p::PGK1t->BvTYH(W13L)<-CYC1t; X-3_ADH1t<-CqGT1-His<-TEF1p	This study
ST12609 (ST9942 + CqGT2-His)	ST9942	pCfB11840 (X-3_ADH1t<-CqGT2-His<-TEF1p)	Mata MAL2-8c SUC2 URA3 HIS3 LEU2 TRP1; TEF1p->Cas9->CYC1t_kanMX; X-2_ADH1t<-MjDOD<-TEF1p::PGK1t->BvTYH(W13L)<-CYC1t; X-3_ADH1t<-CqGT2-His<-TEF1p	This study
ST12610 (ST9942 + BgGT1-His)	ST9942	pCfB11841 (X-3_ADH1t<-BgGT1-His<-TEF1p)	Mata MAL2-8c SUC2 URA3 HIS3 LEU2 TRP1; TEF1p->Cas9->CYC1t_kanMX; X-2_ADH1t<-MjDOD<-TEF1p::PGK1t->BvTYH(W13L)<-CYC1t; X-3_ADH1t<-BgGT1-His<-TEF1p	This study
ST12611 (ST9942 + BgGT2-His)	ST9942	pCfB11842 (X-3_ADH1t<-BgGT2-His<-TEF1p)	Mata MAL2-8c SUC2 URA3 HIS3 LEU2 TRP1; TEF1p->Cas9->CYC1t_kanMX; X-2_ADH1t<-MjDOD<-TEF1p::PGK1t->BvTYH(W13L)<-CYC1t; X-3_ADH1t<-BgGT2-His<-TEF1p	This study
ST12612 (ST9942 + BgGT3-His)	ST9942	pCfB11843 (X-3_ADH1t<-BgGT3-His<-TEF1p)	Mata MAL2-8c SUC2 URA3 HIS3 LEU2 TRP1; TEF1p->Cas9->CYC1t_kanMX; X-2_ADH1t<-MjDOD<-TEF1p::PGK1t->BvTYH(W13L)<-CYC1t; X-3_ADH1t<-BgGT3-His<-TEF1p	This study
ST12615 (ST9942 + SoGT2-His)	ST9942	pCfB11887 (X-3_ADH1t<-SoGT2-His<-TEF1p)	Mata MAL2-8c SUC2 URA3 HIS3 LEU2 TRP1; TEF1p->Cas9->CYC1t_kanMX; X-2_ADH1t<-MjDOD<-TEF1p::PGK1t->BvTYH(W13L)<-CYC1t; X-3_ADH1t<-SoGT2-His<-TEF1p	This study
Expression of UGTs for betanin production in Y. lipolytica
ST12055			MATa ku70Æ; TEF1p->Cas9->TEF12t; GPDp->DsdA->LIP2t; IntE_1-PEX20t<-YlARO7_G139S<-GPDp; TEF1p_in->YlARO4_K221L->LIP2t; IntF_3-Pex20t<-MjDOD_Yl<-GPDp; TEF1p_in->EvTYH_Yl->LIP2t	[8]
ST14640	ST12055	pCfB13266 (IntC_2_TEF1p_in->MjcDOPA5GT_Yl->LIP2t)	MATa ku70Æ; TEF1p->Cas9->TEF12t; GPDp->DsdA->LIP2t; IntE_1-PEX20t<-YlARO7_G139S<-GPDp; TEF1p_in->YlARO4_K221L->LIP2t; IntF_3-Pex20t<-MjDOD_Yl<-GPDp; TEF1p_in->EvTYH_Yl->LIP2t; IntC_2-TEF1p_in->MjcDOPA5GT_Yl->LIP2t	This study
ST14641	ST12055	pCfB13269 (IntC_2_TEF1p_in->BvGT2_Yl->LIP2t)	MATa ku70Æ; TEF1p->Cas9->TEF12t; GPDp->DsdA->LIP2t; IntE_1-PEX20t<-YlARO7_G139S<-GPDp; TEF1p_in->YlARO4_K221L->LIP2t; IntF_3-Pex20t<-MjDOD_Yl<-GPDp; TEF1p_in->EvTYH_Yl->LIP2t; IntC_2-TEF1p_in->BvGT2_Yl->LIP2t	This study
ST14642	ST12055	pCfB13267 (IntC_2_TEF1p_in->CqGT2_Yl->LIP2t)	MATa ku70Æ; TEF1p->Cas9->TEF12t; GPDp->DsdA->LIP2t; IntE_1-PEX20t<-YlARO7_G139S<-GPDp; TEF1p_in->YlARO4_K221L->LIP2t; IntF_3-Pex20t<-MjDOD_Yl<-GPDp; TEF1p_in->EvTYH_Yl->LIP2t; IntC_2-TEF1p_in->CqGT2_Yl->LIP2t	This study
ST14643	ST12055	pCfB13268 (IntC_2_TEF1p_in->BgGT2_Yl->LIP2t)	MATa ku70Æ; TEF1p->Cas9->TEF12t; GPDp->DsdA->LIP2t; IntE_1-PEX20t<-YlARO7_G139S<-GPDp; TEF1p_in->YlARO4_K221L->LIP2t; IntF_3-Pex20t<-MjDOD_Yl<-GPDp; TEF1p_in->EvTYH_Yl->LIP2t; IntC_2-TEF1p_in->BgGT2_Yl->LIP2t	This study

## Sheet: References
Supplementary information 2 - References
[1]	Babaei, M., Thomsen, P. T., Dyekjær, J. D., Glitz, C. U., Pastor, M. C., Gockel, P., Körner, J. D., Rago, D., & Borodina, I. (2023). Combinatorial engineering of betalain biosynthesis pathway in yeast Saccharomyces cerevisiae. Biotechnology for Biofuels and Bioproducts, 16(1), 128.
[2]	Heuer, S., Vogt, T., Böhm, H., & Strack, D. (1996). Partial purification and characterization of UDP-glucose: betanidin 5-O- and 6-O-glucosyltransferases from cell suspension cultures of Dorotheanthus bellidiformis (Burm. f.) N.E.Br. Planta 1996 199:2, 199(2), 244–250.
[3]	Isayenkova, J., Wray, V., Nimtz, M., Strack, D., & Vogt, T. (2006). Cloning and functional characterisation of two regioselective flavonoid glucosyltransferases from Beta vulgaris. Phytochemistry, 67(15), 1598–1612.
[4]	Jessop-Fabre MM, Jakočiūnas T, Stovicek V, Dai Z, Jensen MK, Keasling JD, et al. EasyClone-MarkerFree: A vector toolkit for marker-less integration of genes into Saccharomyces cerevisiae via CRISPR-Cas9. Biotechnology Journal. 2016;
[5]	Sasaki, N., Wada, K., Koda, T., Kasahara, K., Adachi, T., & Ozeki, Y. (2005). Isolation and characterization of cDNAs encoding an enzyme with glucosyltransferase activity for cyclo-DOPA from four o’clocks and feather cockscombs. Plant & Cell Physiology, 46(4)
[6]	Stovicek V, Borodina I, Forster J. CRISPR–Cas system enables fast and simple genome editing of industrial Saccharomyces cerevisiae strains. Metabolic Engineering Communications. 2015 Dec;2:13–22.
[7]	Holkenbrink C, Dam MI, Kildegaard KR, Beder J, Dahlin J, Doménech Belda D, et al. EasyCloneYALI: CRISPR/Cas9-Based Synthetic Toolbox for Engineering of the Yeast Yarrowia lipolytica. Biotechnol J 2018;13. https://doi.org/10.1002/biot.201700543.
[8]	Thomsen PT, Meramo S, Ninivaggi L, Pasutto E, Babaei M, Avila-Neto PM, et al. Beet red food colourant can be produced more sustainably with engineered Yarrowia lipolytica. Nat Microbiol 2023;8:2290–303. https://doi.org/10.1038/s41564-023-01517-5.
