# Supplementary material for: Screening of Plant UDP-Glycosyltransferases for Betanin Production in Yeast
Source: Appl Biochem Biotechnol. 2025 Jan 2;197(4):2356–82. doi: 10.1007/s12010-024-05100-4 (PMC11985647; doi:10.1007/s12010-024-05100-4)
Supplement: Supplementary file 3 — Supplementary file3 (XLSX 16 KB) [file 12010_2024_5100_MOESM3_ESM.xlsx]

## Sheet: Identity matrix UGTs
		Identity matrix for the protein sequence of all analysed UGTs
			BgGT1	MjcDOPA5GT	BgGT2	BgGT3	BvGT5	CqGT6	CqGT5	SoGT7	DbB5GT	BvGT2	CqGT2	SoGT2	CqGT4	SoGT5	SoGT3	SoGT6	SoGT4	SoGT1	CqGT3	BvGT3	BvGT4	BvGT1	CqGT1	EgGT1	RaGT1	VrGT1	CsGT1	CpGT1	MeGT1	PaGT1	TcGT1	CiSiGT1	CiClGT1
		BgGT1	100.00	27.75	28.36	25.18	24.35	23.87	25.95	25.48	23.93	24.70	23.73	22.89	25.24	25.36	25.71	26.28	26.46	26.20	25.84	25.06	25.84	24.40	25.06	28.33	28.33	25.48	27.23	26.65	28.57	28.64	25.42	25.82	27.38
		MjcDOPA5GT	27.75	100.00	76.62	28.45	28.24	29.36	30.90	29.72	30.51	30.07	29.85	29.31	31.21	31.20	31.42	32.19	30.34	31.41	30.85	30.85	30.34	31.65	30.15	31.17	32.84	29.76	32.76	31.24	29.64	30.92	31.40	31.73	31.57
		BgGT2	28.36	76.62	100.00	30.22	28.45	29.50	29.74	28.26	31.52	30.65	29.75	29.65	30.07	31.24	31.15	30.55	30.35	31.65	31.51	30.13	30.48	31.17	30.07	32.33	33.77	30.85	31.94	32.03	29.61	32.39	30.11	32.11	32.47
		BgGT3	25.18	28.45	30.22	100.00	39.71	37.95	39.20	37.97	40.46	39.57	40.64	36.97	39.58	39.83	39.38	39.66	39.41	40.59	40.62	40.08	39.20	37.66	37.32	39.00	39.08	41.47	44.26	40.70	42.65	41.98	43.34	42.03	42.86
		BvGT5	24.35	28.24	28.45	39.71	100.00	73.53	59.24	57.74	59.62	60.77	62.47	59.24	58.19	60.77	58.40	61.62	64.67	62.37	61.26	59.79	61.95	53.38	55.06	54.09	54.74	53.49	57.75	52.92	55.04	55.60	54.76	51.98	54.41
		CqGT6	23.87	29.36	29.50	37.95	73.53	100.00	59.03	57.29	62.16	61.19	62.26	60.34	59.50	62.61	59.92	63.40	64.36	62.61	62.76	58.58	61.34	56.00	55.35	53.67	53.60	54.99	59.62	56.69	56.17	56.36	57.02	54.51	55.79
		CqGT5	25.95	30.90	29.74	39.20	59.24	59.03	100.00	78.12	60.25	62.11	63.16	60.50	60.79	61.47	62.66	64.27	63.00	63.67	64.66	61.95	61.59	54.22	53.88	57.65	56.30	55.49	56.36	55.04	56.54	53.57	55.06	53.15	53.26
		SoGT7	25.48	29.72	28.26	37.97	57.74	57.29	78.12	100.00	59.92	61.02	61.86	61.84	59.83	60.92	61.70	63.79	61.13	61.41	62.60	61.20	63.33	52.92	53.33	56.02	54.11	54.95	55.84	54.47	56.03	54.74	56.45	54.60	54.51
		DbB5GT	23.93	30.51	31.52	40.46	59.62	62.16	60.25	59.92	100.00	65.05	68.84	64.45	63.24	63.26	64.27	66.95	65.06	65.42	65.98	62.55	64.67	56.37	56.02	55.81	55.35	59.87	62.71	57.59	60.13	60.71	59.70	58.21	57.83
		BvGT2	24.70	30.07	30.65	39.57	60.77	61.19	62.11	61.02	65.05	100.00	78.36	76.21	66.24	66.03	67.37	66.74	67.60	70.55	69.41	65.61	64.62	56.41	56.81	58.64	57.69	58.24	61.29	59.79	58.55	60.55	57.91	58.21	59.06
		CqGT2	23.73	29.85	29.75	40.64	62.47	62.26	63.16	61.86	68.84	78.36	100.00	81.89	67.72	68.38	69.05	71.03	71.24	72.03	73.42	67.09	69.28	58.76	57.87	58.64	57.69	57.82	63.01	58.72	58.55	59.70	61.75	59.49	59.06
		SoGT2	22.89	29.31	29.65	36.97	59.24	60.34	60.50	61.84	64.45	76.21	81.89	100.00	64.09	66.45	67.22	69.57	68.30	69.12	69.04	63.60	65.55	54.03	53.47	56.42	56.38	57.54	60.30	55.88	57.78	59.36	58.64	55.91	55.93
		CqGT4	25.24	31.21	30.07	39.58	58.19	59.50	60.79	59.83	63.24	66.24	67.72	64.09	100.00	69.94	73.10	75.57	69.46	71.69	70.37	66.94	67.01	56.58	55.81	56.22	55.56	56.72	60.81	56.88	58.86	57.35	58.23	57.50	56.99
		SoGT5	25.36	31.20	31.24	39.83	60.77	62.61	61.47	60.92	63.26	66.03	68.38	66.45	69.94	100.00	76.04	78.13	70.65	71.64	71.13	66.39	68.34	56.84	55.97	55.44	55.91	55.20	62.69	58.44	58.81	56.87	59.57	56.51	57.14
		SoGT3	25.71	31.42	31.15	39.38	58.40	59.92	62.66	61.70	64.27	67.37	69.05	67.22	73.10	76.04	100.00	82.25	72.44	75.41	71.81	67.56	68.87	56.46	57.14	56.85	56.60	57.14	61.95	58.54	59.16	58.70	59.79	57.92	58.33
		SoGT6	26.28	32.19	30.55	39.66	61.62	63.40	64.27	63.79	66.95	66.74	71.03	69.57	75.57	78.13	82.25	100.00	75.32	74.69	74.06	70.98	73.38	57.47	57.81	57.89	58.30	57.78	63.09	59.62	61.54	60.85	62.18	59.83	59.41
		SoGT4	26.46	30.34	30.35	39.41	64.67	64.36	63.00	61.13	65.06	67.60	71.24	68.30	69.46	70.65	72.44	75.32	100.00	77.41	76.41	71.55	73.53	58.11	58.44	57.77	57.14	58.12	60.86	58.02	59.10	59.49	59.53	56.57	56.57
		SoGT1	26.20	31.41	31.65	40.59	62.37	62.61	63.67	61.41	65.42	70.55	72.03	69.12	71.69	71.64	75.41	74.69	77.41	100.00	82.92	73.76	70.95	58.04	58.87	58.96	59.62	59.20	62.55	57.83	59.96	60.13	60.59	58.61	59.03
		CqGT3	25.84	30.85	31.51	40.62	61.26	62.76	64.66	62.60	65.98	69.41	73.42	69.04	70.37	71.13	71.81	74.06	76.41	82.92	100.00	73.46	72.73	58.33	58.00	58.51	58.95	57.89	61.44	58.63	59.28	60.71	60.55	59.00	59.41
		BvGT3	25.06	30.85	30.13	40.08	59.79	58.58	61.95	61.20	62.55	65.61	67.09	63.60	66.94	66.39	67.56	70.98	71.55	73.76	73.46	100.00	74.02	55.32	54.77	55.09	54.41	55.37	59.53	55.74	55.91	58.40	57.38	56.99	56.58
		BvGT4	25.84	30.34	30.48	39.20	61.95	61.34	61.59	63.33	64.67	64.62	69.28	65.55	67.01	68.34	68.87	73.38	73.53	70.95	72.73	74.02	100.00	55.35	55.62	55.11	53.59	54.76	59.96	57.02	56.14	58.44	59.11	56.60	56.18
		BvGT1	24.40	31.65	31.17	37.66	53.38	56.00	54.22	52.92	56.37	56.41	58.76	54.03	56.58	56.84	56.46	57.47	58.11	58.04	58.33	55.32	55.35	100.00	72.37	55.85	55.62	56.60	60.92	54.02	59.41	58.42	59.33	55.79	56.40
		CqGT1	25.06	30.15	30.07	37.32	55.06	55.35	53.88	53.33	56.02	56.81	57.87	53.47	55.81	55.97	57.14	57.81	58.44	58.87	58.00	54.77	55.62	72.37	100.00	55.67	54.17	55.77	58.61	53.94	57.95	60.08	58.49	56.73	56.94
		EgGT1	28.33	31.17	32.33	39.00	54.09	53.67	57.65	56.02	55.81	58.64	58.64	56.42	56.22	55.44	56.85	57.89	57.77	58.96	58.51	55.09	55.11	55.85	55.67	100.00	87.98	63.41	63.88	60.99	64.86	64.32	66.04	62.42	63.58
		RaGT1	28.33	32.84	33.77	39.08	54.74	53.60	56.30	54.11	55.35	57.69	57.69	56.38	55.56	55.91	56.60	58.30	57.14	59.62	58.95	54.41	53.59	55.62	54.17	87.98	100.00	60.04	61.51	59.58	63.75	62.79	62.21	59.83	61.00
		VrGT1	25.48	29.76	30.85	41.47	53.49	54.99	55.49	54.95	59.87	58.24	57.82	57.54	56.72	55.20	57.14	57.78	58.12	59.20	57.89	55.37	54.76	56.60	55.77	63.41	60.04	100.00	61.18	60.58	63.13	63.60	64.58	65.63	65.15
		CsGT1	27.23	32.76	31.94	44.26	57.75	59.62	56.36	55.84	62.71	61.29	63.01	60.30	60.81	62.69	61.95	63.09	60.86	62.55	61.44	59.53	59.96	60.92	58.61	63.88	61.51	61.18	100.00	64.29	66.67	64.64	68.70	64.85	65.48
		CpGT1	26.65	31.24	32.03	40.70	52.92	56.69	55.04	54.47	57.59	59.79	58.72	55.88	56.88	58.44	58.54	59.62	58.02	57.83	58.63	55.74	57.02	54.02	53.94	60.99	59.58	60.58	64.29	100.00	65.50	65.15	68.26	66.73	68.25
		MeGT1	28.57	29.64	29.61	42.65	55.04	56.17	56.54	56.03	60.13	58.55	58.55	57.78	58.86	58.81	59.16	61.54	59.10	59.96	59.28	55.91	56.14	59.41	57.95	64.86	63.75	63.13	66.67	65.50	100.00	66.80	68.18	66.74	68.18
		PaGT1	28.64	30.92	32.39	41.98	55.60	56.36	53.57	54.74	60.71	60.55	59.70	59.36	57.35	56.87	58.70	60.85	59.49	60.13	60.71	58.40	58.44	58.42	60.08	64.32	62.79	63.60	64.64	65.15	66.80	100.00	69.65	69.71	70.54
		TcGT1	25.42	31.40	30.11	43.34	54.76	57.02	55.06	56.45	59.70	57.91	61.75	58.64	58.23	59.57	59.79	62.18	59.53	60.59	60.55	57.38	59.11	59.33	58.49	66.04	62.21	64.58	68.70	68.26	68.18	69.65	100.00	73.71	73.50
		CiSiGT1	25.82	31.73	32.11	42.03	51.98	54.51	53.15	54.60	58.21	58.21	59.49	55.91	57.50	56.51	57.92	59.83	56.57	58.61	59.00	56.99	56.60	55.79	56.73	62.42	59.83	65.63	64.85	66.73	66.74	69.71	73.71	100.00	95.10
		CiClGT1	27.38	31.57	32.47	42.86	54.41	55.79	53.26	54.51	57.83	59.06	59.06	55.93	56.99	57.14	58.33	59.41	56.57	59.03	59.41	56.58	56.18	56.40	56.94	63.58	61.00	65.15	65.48	68.25	68.18	70.54	73.50	95.10	100.00
